# Supplementary material for: cis-Bis(2,2′-bipyridine-κ2 N,N′)dichlorido­iron(III) perchlorate
Source: Acta Crystallogr Sect E Struct Rep Online. 2011 May 7;67(Pt 6):m677. doi: 10.1107/S1600536811016035 (PMC3120418; doi:10.1107/S1600536811016035)
Supplement: Supplementary file 1 [file e-67-0m677-sup1.cif]

##############################################################################
#                                                                            #
# This CIF contains the data in a paper accepted for publication in          #
# Acta Crystallographica Section E. It conforms to the requirements of       #
# Notes for Authors for Acta Crystallographica Section E, and has been       #
# peer reviewed under the auspices of the IUCr Commission on Journals.       #
#                                                                            #
# Full details of the Crystallographic Information File format               #
# are given in the paper "The Crystallographic Information File (CIF):       #
# a New Standard Archive File for Crystallography" by S. R. Hall, F. H.      #
# Allen and I. D. Brown [Acta Cryst. (1991), A47, 655-685].                  #
#                                                                            #
# The current version of the core CIF dictionary is obtainable from          #
# ftp://ftp.iucr.org/pub/cif_core.dic.                                       #
#                                                                            #
# Software is freely available for graphical display of the structure(s)     #
# in this CIF. For information consult the CIF software page                 #
# http://www.iucr.org/resources/cif/software.                                #
#                                                                            #
# This file may be used for bona fide research purposes within the           #
# scientific community so long as proper attribution is given to the journal # 
# article from which it was obtained.                                        #
#                                                                            #
##############################################################################
data_I
_audit_creation_method     SHELXL-97
_chemical_name_systematic
;
<i>cis</i>-Bis(2,2'-bipyridine-\k^2^<i>N</i>,<i>N</i>')dichloridoiron(III)
perchlorate
;
_chemical_name_common     ?
_chemical_formula_moiety     'C20 H16 Cl2 Fe N4 +, Cl O4 -'
_chemical_formula_sum     'C20 H16 Cl3 Fe N4 O4'
_chemical_formula_iupac     '[Fe Cl2 (C10 H8 N2)2] Cl O4'
_chemical_formula_weight     538.57
_chemical_melting_point     ?
_symmetry_cell_setting     orthorhombic
_symmetry_space_group_name_H-M     'P 21 21 21'
_symmetry_space_group_name_Hall     'P 2ac 2ab'
loop_
    _symmetry_equiv_pos_as_xyz
    'x, y, z'
    '-x+1/2, -y, z+1/2'
    '-x, y+1/2, -z+1/2'
    'x+1/2, -y+1/2, -z'
_cell_length_a     10.891(2)
_cell_length_b     11.522(2)
_cell_length_c     16.990(3)
_cell_angle_alpha     90.00
_cell_angle_beta     90.00
_cell_angle_gamma     90.00
_cell_volume     2132.1(7)
_cell_formula_units_Z     4
_cell_measurement_reflns_used     1783
_cell_measurement_theta_min     2.392
_cell_measurement_theta_max     25.879
_cell_measurement_temperature     295(2)
_exptl_crystal_description     block
_exptl_crystal_colour     'red-brown'
_exptl_crystal_size_max     0.34
_exptl_crystal_size_mid     0.29
_exptl_crystal_size_min     0.24
_exptl_crystal_density_diffrn     1.678
_exptl_crystal_density_meas     ?
_exptl_crystal_density_method     'not measured'
_exptl_crystal_F_000     1092
_exptl_absorpt_coefficient_mu     1.121
_exptl_absorpt_correction_type     multi-scan
_exptl_absorpt_process_details     '(SADABS; Sheldrick, 2003)'
_exptl_absorpt_correction_T_min     0.702
_exptl_absorpt_correction_T_max     0.775
_exptl_special_details
;
;
_diffrn_ambient_temperature     295(2)
_diffrn_radiation_type     MoK\a
_diffrn_radiation_wavelength     0.71073
_diffrn_radiation_source     'fine-focus sealed tube'
_diffrn_radiation_monochromator     graphite
_diffrn_measurement_device_type     'Bruker APEXII CCD area-detector'
_diffrn_measurement_method     '\f and \w'
_diffrn_detector_area_resol_mean     ?
_diffrn_reflns_number     5914
_diffrn_reflns_av_R_equivalents     0.0378
_diffrn_reflns_av_sigmaI/netI     0.0757
_diffrn_reflns_theta_min     3.04
_diffrn_reflns_theta_max     25.00
_diffrn_reflns_theta_full     25.00
_diffrn_measured_fraction_theta_max     0.986
_diffrn_measured_fraction_theta_full     0.986
_diffrn_reflns_limit_h_min     -7
_diffrn_reflns_limit_h_max     12
_diffrn_reflns_limit_k_min     -12
_diffrn_reflns_limit_k_max     13
_diffrn_reflns_limit_l_min     -20
_diffrn_reflns_limit_l_max     17
_diffrn_standards_number     ?
_diffrn_standards_interval_count     ?
_diffrn_standards_interval_time     ?
_diffrn_standards_decay_%     ?
_refine_special_details
;
Refinement of <i>F</i>^2^ against ALL reflections. The weighted <i>R</i>-factor
<i>wR</i> and goodness of fit <i>S</i> are based on <i>F</i>^2^, conventional
<i>R</i>-factors <i>R</i> are based on <i>F</i>, with <i>F</i> set to zero for
negative <i>F</i>^2^. The threshold expression of <i>F</i>^2^ >
\s(<i>F</i>^2^) is used only for calculating <i>R</i>-factors(gt) <i>etc</i>.
and is not relevant to the choice of reflections for refinement.
<i>R</i>-factors based on <i>F</i>^2^ are statistically about twice as large
as those based on <i>F</i>, and <i>R</i>- factors based on ALL data will be
even larger.
;
_reflns_number_total     3534
_reflns_number_gt     2810
_reflns_threshold_expression     I>2sigma(I)
_refine_ls_structure_factor_coef     Fsqd
_refine_ls_matrix_type     full
_refine_ls_R_factor_all     0.0797
_refine_ls_R_factor_gt     0.0633
_refine_ls_wR_factor_gt     0.1147
_refine_ls_wR_factor_ref     0.1248
_refine_ls_goodness_of_fit_ref     1.079
_refine_ls_restrained_S_all     1.079
_refine_ls_number_reflns     3534
_refine_ls_number_parameters     289
_refine_ls_number_restraints     0
_refine_ls_hydrogen_treatment     constr
_refine_ls_weighting_scheme     calc
_refine_ls_weighting_details
              'w=1/[\s^2^(Fo^2^)+(0.0430P)^2^+0.4377P] where P=(Fo^2^+2Fc^2^)/3'
_atom_sites_solution_hydrogens     geom
_atom_sites_solution_primary     direct
_atom_sites_solution_secondary     difmap
_refine_ls_shift/su_max     0.001
_refine_ls_shift/su_mean     0.000
_refine_diff_density_max     0.753
_refine_diff_density_min     -0.418
_refine_ls_extinction_method     none
_refine_ls_extinction_coef     ?
_refine_ls_abs_structure_details     'Flack (1983), 1419 Friedel pairs'
_refine_ls_abs_structure_Flack     0.05(3)
loop_
    _atom_type_symbol
    _atom_type_description
    _atom_type_scat_dispersion_real
    _atom_type_scat_dispersion_imag
    _atom_type_scat_source
    'C' 'C' 0.0033 0.0016
                         'International Tables Vol C Tables 4.2.6.8 and 6.1.1.4'
    'H' 'H' 0.0000 0.0000
                         'International Tables Vol C Tables 4.2.6.8 and 6.1.1.4'
    'N' 'N' 0.0061 0.0033
                         'International Tables Vol C Tables 4.2.6.8 and 6.1.1.4'
    'O' 'O' 0.0106 0.0060
                         'International Tables Vol C Tables 4.2.6.8 and 6.1.1.4'
    'Cl' 'Cl' 0.1484 0.1585
                         'International Tables Vol C Tables 4.2.6.8 and 6.1.1.4'
    'Fe' 'Fe' 0.3463 0.8444
                         'International Tables Vol C Tables 4.2.6.8 and 6.1.1.4'
_computing_data_collection     'SMART (Bruker, 2001)'
_computing_cell_refinement     'SAINT-Plus (Bruker, 2003)'
_computing_data_reduction     'SAINT-Plus (Bruker, 2003)'
_computing_structure_solution     'SHELXTL (Sheldrick, 2008)'
_computing_structure_refinement     'SHELXTL (Sheldrick, 2008)'
_computing_molecular_graphics     'SHELXTL (Sheldrick, 2008)'
_computing_publication_material     'SHELXTL (Sheldrick, 2008)'
loop_
    _atom_site_type_symbol
    _atom_site_label
    _atom_site_fract_x
    _atom_site_fract_y
    _atom_site_fract_z
    _atom_site_U_iso_or_equiv
    _atom_site_adp_type
    _atom_site_calc_flag
    _atom_site_refinement_flags
    _atom_site_occupancy
    _atom_site_symmetry_multiplicity
    _atom_site_disorder_assembly
    _atom_site_disorder_group
    Fe Fe1 0.97563(9) 0.23098(7) 0.13357(5) 0.0557(3) Uani d . 1 1 . .
    Cl Cl1 0.4647(2) 0.80918(14) 0.13791(10) 0.0674(5) Uani d . 1 1 . .
    Cl Cl2 0.79726(18) 0.13772(13) 0.13412(11) 0.0693(5) Uani d . 1 1 . .
    Cl Cl3 1.10061(18) 0.08017(14) 0.13284(11) 0.0722(5) Uani d . 1 1 . .
    O O1 0.5403(7) 0.8608(5) 0.0835(3) 0.111(2) Uani d . 1 1 . .
    O O2 0.5221(7) 0.7174(5) 0.1726(3) 0.127(2) Uani d . 1 1 . .
    O O3 0.4321(8) 0.8861(5) 0.1958(3) 0.139(3) Uani d . 1 1 . .
    O O4 0.3639(7) 0.7708(8) 0.0978(4) 0.164(3) Uani d . 1 1 . .
    N N1 0.8727(5) 0.3863(4) 0.1221(3) 0.0511(13) Uani d . 1 1 . .
    N N2 0.9729(5) 0.2621(4) 0.0126(3) 0.0499(12) Uani d . 1 1 . .
    N N3 1.1301(5) 0.3461(4) 0.1420(3) 0.0551(13) Uani d . 1 1 . .
    N N4 0.9974(5) 0.2596(4) 0.2546(3) 0.0529(13) Uani d . 1 1 . .
    C C1 0.8236(7) 0.4446(6) 0.1798(4) 0.067(2) Uani d . 1 1 . .
    H H1 0.8394 0.4209 0.2311 0.080 Uiso calc R 1 1 . .
    C C2 0.7503(8) 0.5385(6) 0.1681(5) 0.079(3) Uani d . 1 1 . .
    H H2 0.7126 0.5762 0.2101 0.095 Uiso calc R 1 1 . .
    C C3 0.7341(8) 0.5753(6) 0.0926(5) 0.076(2) Uani d . 1 1 . .
    H H3 0.6866 0.6406 0.0823 0.092 Uiso calc R 1 1 . .
    C C4 0.7870(8) 0.5169(6) 0.0333(4) 0.065(2) Uani d . 1 1 . .
    H H4 0.7762 0.5419 -0.0183 0.078 Uiso calc R 1 1 . .
    C C5 0.8558(6) 0.4220(5) 0.0484(4) 0.0481(15) Uani d . 1 1 . .
    C C6 0.9143(6) 0.3543(5) -0.0115(3) 0.0475(15) Uani d . 1 1 . .
    C C7 0.9110(8) 0.3798(6) -0.0911(4) 0.067(2) Uani d . 1 1 . .
    H H7 0.8674 0.4442 -0.1086 0.081 Uiso calc R 1 1 . .
    C C8 0.9698(7) 0.3129(7) -0.1431(4) 0.073(2) Uani d . 1 1 . .
    H H8 0.9702 0.3321 -0.1963 0.087 Uiso calc R 1 1 . .
    C C9 1.0269(7) 0.2198(6) -0.1181(4) 0.0691(19) Uani d . 1 1 . .
    H H9 1.0661 0.1710 -0.1538 0.083 Uiso calc R 1 1 . .
    C C10 1.0287(7) 0.1949(5) -0.0396(4) 0.0604(17) Uani d . 1 1 . .
    H H10 1.0701 0.1291 -0.0223 0.072 Uiso calc R 1 1 . .
    C C11 1.1910(7) 0.3941(6) 0.0843(4) 0.0658(19) Uani d . 1 1 . .
    H H11 1.1659 0.3775 0.0333 0.079 Uiso calc R 1 1 . .
    C C12 1.2875(9) 0.4658(6) 0.0934(5) 0.079(2) Uani d . 1 1 . .
    H H12 1.3255 0.5006 0.0504 0.094 Uiso calc R 1 1 . .
    C C13 1.3264(8) 0.4850(6) 0.1671(5) 0.079(2) Uani d . 1 1 . .
    H H13 1.3935 0.5331 0.1762 0.095 Uiso calc R 1 1 . .
    C C14 1.2681(8) 0.4344(6) 0.2280(4) 0.070(2) Uani d . 1 1 . .
    H H14 1.2965 0.4458 0.2790 0.084 Uiso calc R 1 1 . .
    C C15 1.1680(7) 0.3669(5) 0.2151(4) 0.0533(16) Uani d . 1 1 . .
    C C16 1.0945(7) 0.3178(5) 0.2775(4) 0.0564(18) Uani d . 1 1 . .
    C C17 1.1226(8) 0.3310(5) 0.3553(4) 0.072(2) Uani d . 1 1 . .
    H H17 1.1922 0.3722 0.3703 0.087 Uiso calc R 1 1 . .
    C C18 1.0481(10) 0.2833(7) 0.4102(4) 0.085(3) Uani d . 1 1 . .
    H H18 1.0670 0.2904 0.4633 0.102 Uiso calc R 1 1 . .
    C C19 0.9466(9) 0.2257(7) 0.3879(4) 0.086(3) Uani d . 1 1 . .
    H H19 0.8932 0.1947 0.4251 0.104 Uiso calc R 1 1 . .
    C C20 0.9236(8) 0.2136(6) 0.3085(4) 0.078(2) Uani d . 1 1 . .
    H H20 0.8548 0.1722 0.2923 0.094 Uiso calc R 1 1 . .
loop_
    _atom_site_aniso_label
    _atom_site_aniso_U_11
    _atom_site_aniso_U_22
    _atom_site_aniso_U_33
    _atom_site_aniso_U_12
    _atom_site_aniso_U_13
    _atom_site_aniso_U_23
    Fe1 0.0563(6) 0.0609(5) 0.0499(5) 0.0006(5) -0.0004(5) 0.0042(4)
    Cl1 0.0817(14) 0.0688(9) 0.0518(9) 0.0106(10) -0.0023(11) 0.0058(9)
    Cl2 0.0587(11) 0.0678(9) 0.0814(11) -0.0092(8) -0.0010(11) 0.0118(10)
    Cl3 0.0703(13) 0.0697(9) 0.0765(11) 0.0135(9) -0.0031(11) 0.0088(10)
    O1 0.126(6) 0.117(4) 0.089(3) -0.022(4) 0.033(4) 0.012(3)
    O2 0.152(7) 0.112(4) 0.117(4) 0.065(5) 0.009(4) 0.036(3)
    O3 0.215(9) 0.108(4) 0.093(4) 0.054(5) 0.044(5) -0.004(3)
    O4 0.128(7) 0.259(9) 0.104(4) -0.074(7) -0.041(5) 0.035(5)
    N1 0.054(4) 0.054(3) 0.045(3) -0.005(2) 0.001(3) -0.006(3)
    N2 0.047(3) 0.056(3) 0.047(3) 0.004(3) 0.005(3) -0.001(2)
    N3 0.051(3) 0.056(3) 0.058(3) -0.007(3) 0.003(3) 0.009(3)
    N4 0.043(3) 0.067(3) 0.049(3) 0.006(3) -0.001(2) 0.009(2)
    C1 0.065(6) 0.077(4) 0.058(4) 0.002(4) -0.002(4) -0.004(4)
    C2 0.092(7) 0.064(4) 0.081(5) 0.014(5) -0.005(5) -0.025(4)
    C3 0.076(7) 0.055(4) 0.099(6) 0.010(4) -0.010(5) -0.011(5)
    C4 0.067(6) 0.057(4) 0.071(4) -0.002(4) -0.004(4) 0.008(4)
    C5 0.044(4) 0.038(3) 0.062(4) -0.003(3) -0.007(3) -0.002(3)
    C6 0.043(4) 0.050(3) 0.049(3) -0.005(3) -0.003(3) 0.005(3)
    C7 0.077(6) 0.068(4) 0.058(4) -0.015(4) -0.008(4) 0.010(4)
    C8 0.070(5) 0.101(5) 0.047(4) -0.003(5) -0.001(4) 0.006(4)
    C9 0.061(5) 0.091(5) 0.055(4) -0.013(5) 0.008(4) -0.012(4)
    C10 0.056(5) 0.064(4) 0.060(4) 0.001(4) 0.001(4) -0.008(3)
    C11 0.054(5) 0.068(4) 0.075(5) 0.000(4) 0.002(4) 0.001(4)
    C12 0.080(7) 0.062(4) 0.094(6) -0.015(4) 0.017(5) 0.007(5)
    C13 0.068(6) 0.067(4) 0.102(6) -0.008(4) 0.014(5) -0.023(5)
    C14 0.068(6) 0.067(4) 0.075(5) -0.001(4) -0.002(4) -0.019(4)
    C15 0.048(5) 0.051(3) 0.062(4) 0.002(3) -0.009(3) -0.009(3)
    C16 0.066(5) 0.051(4) 0.051(4) 0.016(4) -0.017(4) 0.003(3)
    C17 0.088(6) 0.066(4) 0.063(4) 0.004(4) -0.018(5) -0.012(4)
    C18 0.122(9) 0.084(5) 0.049(4) 0.002(6) -0.008(5) -0.005(4)
    C19 0.115(8) 0.096(6) 0.048(4) 0.006(6) 0.011(4) 0.017(4)
    C20 0.079(6) 0.097(5) 0.060(4) -0.008(5) 0.007(4) 0.014(4)
_geom_special_details
;
All e.s.d.'s (except the e.s.d. in the dihedral angle between two l.s. planes)
are estimated using the full covariance matrix. The cell e.s.d.'s are taken
into account individually in the estimation of e.s.d.'s in distances, angles
and torsion angles; correlations between e.s.d.'s in cell parameters are only
used when they are defined by crystal symmetry. An approximate (isotropic)
treatment of cell e.s.d.'s is used for estimating e.s.d.'s involving l.s.
planes.
;
loop_
    _geom_bond_atom_site_label_1
    _geom_bond_atom_site_label_2
    _geom_bond_site_symmetry_2
    _geom_bond_distance
    _geom_bond_publ_flag
    Fe1 N2 . 2.087(4) ?
    Fe1 N4 . 2.096(5) ?
    Fe1 N1 . 2.121(5) ?
    Fe1 N3 . 2.147(5) ?
    Fe1 Cl3 . 2.2074(18) ?
    Fe1 Cl2 . 2.220(2) ?
    Cl1 O2 . 1.363(5) ?
    Cl1 O4 . 1.366(7) ?
    Cl1 O3 . 1.371(5) ?
    Cl1 O1 . 1.373(6) ?
    N1 C1 . 1.302(8) ?
    N1 C5 . 1.332(7) ?
    N2 C6 . 1.306(7) ?
    N2 C10 . 1.324(7) ?
    N3 C11 . 1.306(8) ?
    N3 C15 . 1.330(7) ?
    N4 C16 . 1.311(8) ?
    N4 C20 . 1.329(8) ?
    C1 C2 . 1.360(10) ?
    C1 H1 . 0.9300 ?
    C2 C3 . 1.362(10) ?
    C2 H2 . 0.9300 ?
    C3 C4 . 1.342(9) ?
    C3 H3 . 0.9300 ?
    C4 C5 . 1.350(9) ?
    C4 H4 . 0.9300 ?
    C5 C6 . 1.432(8) ?
    C6 C7 . 1.385(8) ?
    C7 C8 . 1.336(9) ?
    C7 H7 . 0.9300 ?
    C8 C9 . 1.310(9) ?
    C8 H8 . 0.9300 ?
    C9 C10 . 1.366(8) ?
    C9 H9 . 0.9300 ?
    C10 H10 . 0.9300 ?
    C11 C12 . 1.346(11) ?
    C11 H11 . 0.9300 ?
    C12 C13 . 1.340(11) ?
    C12 H12 . 0.9300 ?
    C13 C14 . 1.346(9) ?
    C13 H13 . 0.9300 ?
    C14 C15 . 1.358(9) ?
    C14 H14 . 0.9300 ?
    C15 C16 . 1.444(9) ?
    C16 C17 . 1.365(8) ?
    C17 C18 . 1.353(10) ?
    C17 H17 . 0.9300 ?
    C18 C19 . 1.344(11) ?
    C18 H18 . 0.9300 ?
    C19 C20 . 1.378(9) ?
    C19 H19 . 0.9300 ?
    C20 H20 . 0.9300 ?
loop_
    _geom_angle_atom_site_label_1
    _geom_angle_atom_site_label_2
    _geom_angle_atom_site_label_3
    _geom_angle_site_symmetry_1
    _geom_angle_site_symmetry_3
    _geom_angle
    _geom_angle_publ_flag
    N2 Fe1 N4 . . 160.23(18) ?
    N2 Fe1 N1 . . 75.96(19) ?
    N4 Fe1 N1 . . 90.98(18) ?
    N2 Fe1 N3 . . 88.34(19) ?
    N4 Fe1 N3 . . 75.4(2) ?
    N1 Fe1 N3 . . 84.2(2) ?
    N2 Fe1 Cl3 . . 97.95(16) ?
    N4 Fe1 Cl3 . . 93.40(14) ?
    N1 Fe1 Cl3 . . 171.80(16) ?
    N3 Fe1 Cl3 . . 90.20(15) ?
    N2 Fe1 Cl2 . . 94.29(15) ?
    N4 Fe1 Cl2 . . 99.84(16) ?
    N1 Fe1 Cl2 . . 86.93(15) ?
    N3 Fe1 Cl2 . . 169.85(15) ?
    Cl3 Fe1 Cl2 . . 99.13(8) ?
    O2 Cl1 O4 . . 109.4(5) ?
    O2 Cl1 O3 . . 108.0(4) ?
    O4 Cl1 O3 . . 111.0(6) ?
    O2 Cl1 O1 . . 110.7(4) ?
    O4 Cl1 O1 . . 106.7(4) ?
    O3 Cl1 O1 . . 111.0(4) ?
    C1 N1 C5 . . 119.5(6) ?
    C1 N1 Fe1 . . 125.7(4) ?
    C5 N1 Fe1 . . 114.8(4) ?
    C6 N2 C10 . . 119.3(5) ?
    C6 N2 Fe1 . . 117.1(4) ?
    C10 N2 Fe1 . . 123.5(4) ?
    C11 N3 C15 . . 117.8(6) ?
    C11 N3 Fe1 . . 127.5(5) ?
    C15 N3 Fe1 . . 114.6(4) ?
    C16 N4 C20 . . 119.2(6) ?
    C16 N4 Fe1 . . 117.6(4) ?
    C20 N4 Fe1 . . 123.0(5) ?
    N1 C1 C2 . . 122.8(7) ?
    N1 C1 H1 . . 118.6 ?
    C2 C1 H1 . . 118.6 ?
    C1 C2 C3 . . 117.5(7) ?
    C1 C2 H2 . . 121.3 ?
    C3 C2 H2 . . 121.3 ?
    C4 C3 C2 . . 119.7(7) ?
    C4 C3 H3 . . 120.1 ?
    C2 C3 H3 . . 120.1 ?
    C3 C4 C5 . . 120.1(7) ?
    C3 C4 H4 . . 119.9 ?
    C5 C4 H4 . . 119.9 ?
    N1 C5 C4 . . 120.3(6) ?
    N1 C5 C6 . . 116.1(5) ?
    C4 C5 C6 . . 123.6(6) ?
    N2 C6 C7 . . 119.5(6) ?
    N2 C6 C5 . . 116.0(5) ?
    C7 C6 C5 . . 124.5(6) ?
    C8 C7 C6 . . 120.7(7) ?
    C8 C7 H7 . . 119.6 ?
    C6 C7 H7 . . 119.6 ?
    C9 C8 C7 . . 119.1(7) ?
    C9 C8 H8 . . 120.5 ?
    C7 C8 H8 . . 120.5 ?
    C8 C9 C10 . . 119.7(7) ?
    C8 C9 H9 . . 120.1 ?
    C10 C9 H9 . . 120.1 ?
    N2 C10 C9 . . 121.6(6) ?
    N2 C10 H10 . . 119.2 ?
    C9 C10 H10 . . 119.2 ?
    N3 C11 C12 . . 124.8(7) ?
    N3 C11 H11 . . 117.6 ?
    C12 C11 H11 . . 117.6 ?
    C13 C12 C11 . . 117.1(8) ?
    C13 C12 H12 . . 121.4 ?
    C11 C12 H12 . . 121.4 ?
    C12 C13 C14 . . 119.8(8) ?
    C12 C13 H13 . . 120.1 ?
    C14 C13 H13 . . 120.1 ?
    C13 C14 C15 . . 120.2(7) ?
    C13 C14 H14 . . 119.9 ?
    C15 C14 H14 . . 119.9 ?
    N3 C15 C14 . . 120.2(7) ?
    N3 C15 C16 . . 116.3(6) ?
    C14 C15 C16 . . 123.5(6) ?
    N4 C16 C17 . . 121.7(7) ?
    N4 C16 C15 . . 115.4(5) ?
    C17 C16 C15 . . 122.9(7) ?
    C18 C17 C16 . . 119.2(7) ?
    C18 C17 H17 . . 120.4 ?
    C16 C17 H17 . . 120.4 ?
    C19 C18 C17 . . 120.0(7) ?
    C19 C18 H18 . . 120.0 ?
    C17 C18 H18 . . 120.0 ?
    C18 C19 C20 . . 118.4(8) ?
    C18 C19 H19 . . 120.8 ?
    C20 C19 H19 . . 120.8 ?
    N4 C20 C19 . . 121.6(8) ?
    N4 C20 H20 . . 119.2 ?
    C19 C20 H20 . . 119.2 ?
loop_
    _geom_hbond_atom_site_label_D
    _geom_hbond_atom_site_label_H
    _geom_hbond_atom_site_label_A
    _geom_hbond_site_symmetry_A
    _geom_hbond_distance_DH
    _geom_hbond_distance_HA
    _geom_hbond_distance_DA
    _geom_hbond_angle_DHA
    C3 H3 O2 1_555 0.93 2.52 3.140(11) 124
    C7 H7 O3 4_565 0.93 2.55 3.239(9) 131
    C8 H8 O2 2_664 0.93 2.30 3.152(9) 152
    C13 H13 O2 1_655 0.93 2.54 3.423(10) 158
    C18 H18 O4 2_665 0.93 2.51 3.387(10) 158
    C10 H10 Cl3 1_555 0.93 2.71 3.308(7) 122
    C20 H20 Cl2 1_555 0.93 2.79 3.382(7) 123
    C11 H11 Cg4 1_555 0.93 2.90 3.705(8) 146
data_global
_journal_date_recd_electronic     2011-04-11
_journal_date_accepted     2011-04-27
_journal_name_full     'Acta Crystallographica, Section E'
_journal_year     2011
_journal_volume     67
_journal_issue      6
_journal_page_first     m677
_journal_page_last     m677
_journal_paper_category     QM
_journal_coeditor_code     ZQ2098
_publ_contact_author_name     'Dr. Zhang Zhi-Fang'
_publ_contact_author_address
;
School of Chemistry and Chemical Engineering ,Yulin University, Yulin 719000,
People's Republic of China
;
_publ_contact_author_email     zhifang889@126.com
_publ_contact_author_fax     '86 0912 3891144'
_publ_contact_author_phone     '86 0912 3891144'
_publ_section_title
;
<i>cis</i>-Bis(2,2'-bipyridine-\k^2^<i>N</i>,<i>N</i>')dichloridoiron(III)
perchlorate
;
loop_
    _publ_author_name
    _publ_author_footnote
    _publ_author_address
    'Zhang, Zhi-Fang' .
;
School of Chemistry and Chemical Engineering
Yulin University
Yulin 719000
People's Republic of China
;
_publ_section_synopsis     .
