# Supplementary material for: cis-Bis(2,2′-bipyridine-κ2 N,N′)dichlorido­iron(III) perchlorate
Source: Acta Crystallogr Sect E Struct Rep Online. 2011 May 7;67(Pt 6):m677. doi: 10.1107/S1600536811016035 (PMC3120418; doi:10.1107/S1600536811016035)
Supplement: Supplementary file 2 [file e-67-0m677-Isup2.hkl]

# 
# h,k,l, Fc-squared, Fo-squared, sigma(Fo-squared) and status flag 
# 
data_I
_shelx_title ' S in P2(1)2(1)2(1)' 
_shelx_refln_list_code          4 
_shelx_F_calc_maximum      334.70 
_exptl_crystal_F_000      1092.00 
_reflns_d_resolution_high  0.8408 
 
loop_ 
 _symmetry_equiv_pos_as_xyz 
 'x, y, z' 
 '-x+1/2, -y, z+1/2' 
 '-x, y+1/2, -z+1/2' 
 'x+1/2, -y+1/2, -z' 
 
_cell_length_a    10.8913 
_cell_length_b    11.5221 
_cell_length_c    16.9904 
_cell_angle_alpha  90.000 
_cell_angle_beta   90.000 
_cell_angle_gamma  90.000 
 
_shelx_F_squared_multiplier     1.000 
 
loop_ 
 _refln_index_h 
 _refln_index_k 
 _refln_index_l 
 _refln_F_squared_calc 
 _refln_F_squared_meas 
 _refln_F_squared_sigma 
 _refln_observed_status 
   8   0   0      102.91      105.68     26.54 o 
  10   0   0      300.96      230.83     75.21 o 
  12   0   0      115.01      108.16     35.83 o 
   2   1   0      102.24      109.40     12.63 o 
   3   1   0     6624.45     6640.03    130.18 o 
   4   1   0       61.70      123.93     22.82 o 
   5   1   0      428.09      568.60    108.68 o 
   6   1   0     5394.05     5559.35    169.58 o 
   7   1   0     1160.43     1223.53    114.04 o 
   8   1   0      171.57      145.19     48.11 o 
   9   1   0      111.22      119.60     37.59 o 
  10   1   0      229.61      228.43     57.59 o 
  11   1   0        8.92       30.77     17.79 o 
  12   1   0       46.12       76.24     25.00 o 
   1   2   0     2000.00     2057.49     23.78 o 
   2   2   0   112026.83   112552.98   1125.77 o 
   3   2   0     6522.76     6166.31    145.70 o 
   4   2   0     9602.03     8666.19    166.22 o 
   5   2   0     2114.94     2144.03    120.24 o 
   6   2   0     3099.39     3271.40    131.63 o 
   7   2   0     1384.09     1282.95    110.21 o 
   8   2   0      175.35      166.16     43.26 o 
   9   2   0       81.01      150.12     41.24 o 
  10   2   0       17.17       54.26     19.19 o 
  11   2   0        3.75       12.21     23.02 o 
  12   2   0       63.56       52.25     22.29 o 
   1   3   0     5158.05     5103.62     55.68 o 
   2   3   0        1.47       -1.68     11.06 o 
   3   3   0     1451.59     1400.01     31.62 o 
   4   3   0     7036.35     6697.04    114.13 o 
   5   3   0      374.19      333.85     43.11 o 
   6   3   0      302.44      339.88    105.10 o 
   7   3   0       45.64       82.80     29.93 o 
   8   3   0      301.86      445.20    102.06 o 
   9   3   0      185.78      198.13     47.75 o 
  10   3   0       90.00       86.50     63.90 o 
  11   3   0       27.26       43.36     27.15 o 
  12   3   0      269.96      168.06     74.63 o 
   0   4   0       52.61       86.63     11.73 o 
   1   4   0      778.74      790.48     14.11 o 
   2   4   0    12178.45    12121.79    122.39 o 
   3   4   0     1324.97     1136.77     31.64 o 
   4   4   0    12096.58    13517.68    212.65 o 
   5   4   0     3138.70     3054.71    101.48 o 
   6   4   0     1316.95     1349.65    125.19 o 
   7   4   0      141.30      187.44     36.80 o 
   8   4   0      225.19      224.50     66.29 o 
   9   4   0      318.86      241.76    100.42 o 
  10   4   0      131.32      160.65     52.80 o 
  11   4   0      128.90      133.14     51.31 o 
  12   4   0        5.96       12.18     21.75 o 
   1   5   0      907.98      990.39     19.31 o 
   2   5   0      640.53      700.19     17.87 o 
   3   5   0     4485.92     4698.40    141.76 o 
   4   5   0      152.40      154.17     25.49 o 
   5   5   0      258.29      178.74     36.51 o 
   6   5   0      327.83      327.26     35.55 o 
   7   5   0     1469.88     1662.52    214.36 o 
   8   5   0     2168.94     2166.30    232.49 o 
  10   5   0      300.15      384.86     96.44 o 
  11   5   0        2.89       43.35     30.24 o 
  12   5   0       12.81       22.17     26.82 o 
   0   6   0     2544.46     2713.83     71.09 o 
   1   6   0     3114.26     3249.21     50.40 o 
   2   6   0     2108.27     2288.05     46.51 o 
   3   6   0      259.77      282.99     19.55 o 
   4   6   0      304.92      383.66     26.09 o 
   5   6   0        1.85       16.58      8.51 o 
   6   6   0       54.03       26.53     20.69 o 
   7   6   0       67.82      164.04     41.43 o 
   8   6   0      323.35      239.44     97.68 o 
   9   6   0       10.41       35.93     25.83 o 
  10   6   0        5.62       47.59     25.07 o 
  11   6   0       17.24       53.85     31.57 o 
   1   7   0     2420.12     2375.49     59.18 o 
   2   7   0      596.83      627.96     23.56 o 
   3   7   0       22.51       46.70      9.27 o 
   4   7   0     1439.90     1592.68     43.71 o 
   5   7   0      500.54      518.78     37.76 o 
   6   7   0      383.91      387.03     52.16 o 
   7   7   0        7.71       42.41     22.43 o 
   8   7   0      416.28      350.29    115.44 o 
   9   7   0       10.04       70.77     37.08 o 
  10   7   0      286.63      245.86     77.55 o 
  11   7   0       10.52       -6.13     15.68 o 
   0   8   0      248.06      231.07     26.52 o 
   1   8   0     1497.78     1686.79     30.29 o 
   2   8   0        0.33       13.38      7.50 o 
   3   8   0      725.61      772.73     34.52 o 
   4   8   0       86.59      106.33     11.59 o 
   6   8   0      392.52      403.91     77.67 o 
   7   8   0      112.20       89.56     18.57 o 
   8   8   0       21.27       21.44     20.09 o 
   9   8   0        0.20       21.75     15.09 o 
  10   8   0       71.81       86.81     36.17 o 
   1   9   0        6.42       21.34      4.92 o 
   2   9   0     1036.92      962.87     55.58 o 
   3   9   0        2.71       18.40     10.38 o 
   4   9   0      667.51      578.92     47.17 o 
   5   9   0      199.63      218.46     19.36 o 
   6   9   0      731.91      522.61     76.35 o 
   7   9   0      440.66      323.38     93.96 o 
   8   9   0        1.75       41.45     23.34 o 
   9   9   0        0.57       27.28     19.90 o 
   0  10   0       56.62       51.73     10.78 o 
   1  10   0       97.93      141.23     20.37 o 
   2  10   0      127.79      107.93     15.52 o 
   3  10   0        2.10       15.08      8.09 o 
   4  10   0       56.45       36.83      7.36 o 
   5  10   0      387.24      391.89     46.58 o 
   6  10   0        8.09       26.93     33.06 o 
   7  10   0        0.56        3.94      6.83 o 
   8  10   0        1.09       19.57     20.41 o 
   1  11   0      277.81      213.92     30.00 o 
   2  11   0        0.92       10.82      6.03 o 
   3  11   0       40.13       42.90     10.45 o 
   4  11   0        3.34       15.18      6.05 o 
   5  11   0       90.20       84.97     20.55 o 
   6  11   0      326.38      291.99     80.54 o 
   7  11   0      163.25      119.17     44.95 o 
   0  12   0        1.28       13.98     10.32 o 
   1  12   0       13.22       23.91      7.59 o 
   2  12   0       15.43       10.21      6.76 o 
   3  12   0        9.12       21.73     10.31 o 
   4  12   0       34.14       38.93     14.70 o 
   5  12   0        7.46       22.58      8.80 o 
   6  12   0        1.52       32.64     20.38 o 
   1  13   0        0.03       23.37      8.78 o 
   2  13   0       37.46       22.38     12.30 o 
   3  13   0        8.82        4.35     12.03 o 
   4  13   0       12.00       17.68      9.36 o 
   2   0   1    11758.56    11149.20    190.50 o 
   3   0   1     6081.10     5429.44    107.66 o 
   4   0   1       89.78      136.47     28.93 o 
   5   0   1       14.44       14.44     19.55 o 
   6   0   1     2737.99     2625.48     95.81 o 
   7   0   1      205.73      236.10     68.68 o 
   8   0   1      537.58      549.64    133.62 o 
   9   0   1      409.68      374.18    103.75 o 
  10   0   1      403.18      436.98     98.26 o 
  11   0   1      181.48       91.73     27.63 o 
  12   0   1       30.02       32.49     15.76 o 
 -12   1   1       21.66       40.43     15.92 o 
 -11   1   1      306.65      247.57     86.47 o 
 -10   1   1      215.29      209.75     76.25 o 
  -9   1   1      571.41      611.55    144.40 o 
  -8   1   1      168.06      205.26     42.92 o 
  -7   1   1     3230.69     3690.34    140.11 o 
  -6   1   1     1724.70     1497.19    111.12 o 
  -4   1   1      839.72      791.31     54.22 o 
  -3   1   1      728.56      754.56     48.80 o 
  -2   1   1      520.33      430.62     24.84 o 
   8   1   1      161.84      159.79     20.43 o 
   9   1   1      537.40      534.85     74.46 o 
  10   1   1      220.96      212.50     49.06 o 
  11   1   1      297.01      198.57     51.36 o 
  12   1   1       21.86       36.49     16.75 o 
 -12   2   1      126.58      121.59     29.36 o 
 -11   2   1       44.06        4.63     22.67 o 
 -10   2   1      494.32      493.62     80.65 o 
  -9   2   1      128.90      207.11     45.09 o 
  -8   2   1      402.31      535.00     84.44 o 
  -7   2   1      873.97      808.45     88.80 o 
  -6   2   1     1041.37     1002.84     65.42 o 
  -5   2   1     1182.60     1271.96     71.87 o 
  -4   2   1     5024.99     4855.09    138.37 o 
  -2   2   1      850.59      822.81     48.31 o 
  -1   2   1     2616.82     2416.77     28.53 o 
   0   2   1     3467.76     3198.81     34.06 o 
   1   2   1     2707.16     2455.95     35.13 o 
   2   2   1      785.38      707.80     26.38 o 
   3   2   1    14772.34    15038.60    187.06 o 
   4   2   1     5147.53     5056.11    108.23 o 
   5   2   1     1146.90     1206.53     68.95 o 
   6   2   1      916.48      926.72    157.34 o 
   7   2   1      942.49     1010.84    141.97 o 
   8   2   1      380.98      511.59    119.89 o 
   9   2   1      117.89      117.38     56.81 o 
  10   2   1      535.27      443.28     64.64 o 
  11   2   1       39.86       86.81     28.55 o 
  12   2   1      127.43      137.76     36.75 o 
 -12   3   1       54.00       23.03     30.34 o 
 -11   3   1       94.64       61.19     30.47 o 
 -10   3   1      149.54      153.58     44.62 o 
  -9   3   1      440.59      472.55    114.19 o 
  -8   3   1      291.99      255.23     65.66 o 
  -7   3   1       49.41      150.44     47.52 o 
  -6   3   1     2794.65     2753.14    148.59 o 
  -5   3   1     3462.00     3923.96    129.77 o 
  -4   3   1    11189.19    11608.18    157.23 o 
  -3   3   1     1279.63     1252.11     49.74 o 
  -2   3   1    23380.38    22776.01    233.71 o 
  -1   3   1     5848.81     5853.84     62.54 o 
   0   3   1     4939.13     4879.17     44.14 o 
   1   3   1     6032.91     5962.74     53.82 o 
   2   3   1    22555.79    22307.98    264.65 o 
   3   3   1     1302.55     1263.49     56.76 o 
   4   3   1    11302.74    11705.21    125.48 o 
   5   3   1     3399.41     3647.09    138.53 o 
   6   3   1     2706.94     2544.90    135.77 o 
   7   3   1       63.29      133.10     37.55 o 
   8   3   1      296.38      339.19     52.04 o 
   9   3   1      418.07      429.13    109.74 o 
  10   3   1      138.97      156.78     42.33 o 
  11   3   1       97.16      166.03     38.67 o 
  12   3   1       55.72       49.87     24.94 o 
 -12   4   1       40.74      123.75     38.31 o 
 -11   4   1       29.29       36.75     39.37 o 
 -10   4   1      182.86      158.14     57.06 o 
  -9   4   1       50.70       75.38     42.95 o 
  -8   4   1      706.96      777.68    184.78 o 
  -7   4   1      115.80      139.02     33.98 o 
  -6   4   1     1232.29     1457.93    127.99 o 
  -5   4   1      737.39      769.32     42.79 o 
  -4   4   1     1367.73     1481.78     81.47 o 
  -3   4   1    15473.74    15965.66    215.32 o 
  -2   4   1      779.04      773.26     19.63 o 
  -1   4   1     1098.88     1101.82     29.76 o 
   0   4   1      306.63      283.72      8.59 o 
   1   4   1     1026.44     1036.37     17.88 o 
   2   4   1      714.02      739.24     24.44 o 
   3   4   1    15354.59    15910.88    138.15 o 
   4   4   1     1501.31     1544.71     46.21 o 
   5   4   1      617.76      648.41     43.99 o 
   6   4   1     1255.99     1263.16     60.50 o 
   7   4   1      105.30      117.21     30.06 o 
   8   4   1      658.77      869.48     97.74 o 
   9   4   1       52.83      142.58     34.10 o 
  10   4   1      180.17      169.54     37.23 o 
  11   4   1       25.29       11.74     39.73 o 
  12   4   1       41.22       35.87     19.02 o 
 -12   5   1       24.14       25.74     22.57 o 
 -11   5   1        1.59       39.57     33.32 o 
 -10   5   1      319.44      328.46     82.62 o 
  -9   5   1      363.81      473.86     81.42 o 
  -8   5   1      374.49      323.94     84.65 o 
  -7   5   1      741.67      813.99     75.41 o 
  -6   5   1      637.61      611.50    129.24 o 
  -5   5   1      221.53      249.51     46.59 o 
  -4   5   1     4989.21     4821.72    145.59 o 
  -3   5   1     2590.18     2859.64     40.44 o 
  -2   5   1     6890.44     7281.79     65.39 o 
  -1   5   1     1216.35     1180.56     40.07 o 
   0   5   1      297.75      291.40     11.41 o 
   1   5   1     1193.35     1185.26     17.35 o 
   2   5   1     6708.53     7018.70     73.63 o 
   3   5   1     2726.81     3012.06     37.07 o 
   4   5   1     4839.93     4754.90    102.06 o 
   5   5   1      168.06      159.29     17.99 o 
   6   5   1      680.19      689.02    122.63 o 
   7   5   1      716.21      803.60     96.53 o 
   8   5   1      374.94      424.92     99.82 o 
   9   5   1      375.64      273.73     95.26 o 
  10   5   1      312.92      338.38    116.15 o 
  11   5   1        1.69       30.84     39.22 o 
  12   5   1       25.33       32.60     12.41 o 
 -11   6   1       33.55       30.43     25.60 o 
 -10   6   1       93.66       56.83     18.11 o 
  -9   6   1      139.71      232.24     75.66 o 
  -8   6   1      941.03      936.49    159.08 o 
  -7   6   1      247.32      326.49     89.81 o 
  -6   6   1        4.54       18.59     15.79 o 
  -5   6   1      494.28      539.92     41.46 o 
  -4   6   1      137.33      158.85     18.52 o 
  -3   6   1     2180.60     2276.07     53.36 o 
  -2   6   1     1195.41     1217.19     30.13 o 
  -1   6   1     3578.91     3789.84     58.49 o 
   0   6   1      210.27      272.83     23.03 o 
   1   6   1     3598.33     3828.47     57.01 o 
   2   6   1     1243.74     1332.73     29.63 o 
   3   6   1     2112.64     2200.71     47.70 o 
   4   6   1      110.13      118.05     16.85 o 
   5   6   1      484.11      506.65     58.72 o 
   6   6   1       10.22       11.51      7.92 o 
   7   6   1      204.12      195.17     70.60 o 
   8   6   1      938.49      985.25     72.56 o 
   9   6   1      148.40      286.69     95.85 o 
  10   6   1       86.73      147.78     64.87 o 
  11   6   1       27.13       33.17     32.47 o 
 -11   7   1       29.71        5.76     17.17 o 
 -10   7   1       64.29       38.42     16.30 o 
  -9   7   1      107.80       76.02     35.98 o 
  -8   7   1      625.34      713.61    164.57 o 
  -7   7   1        6.22       12.01     17.34 o 
  -6   7   1      584.07      557.77    106.50 o 
  -5   7   1      154.85      147.37     22.48 o 
  -4   7   1     1637.11     1591.24     35.39 o 
  -3   7   1      884.38      976.67     33.82 o 
  -2   7   1      657.69      753.33     33.33 o 
  -1   7   1     1741.99     1890.68     52.74 o 
   0   7   1     2834.91     3116.83     70.36 o 
   1   7   1     1804.00     1955.70     45.26 o 
   2   7   1      726.97      850.45     33.30 o 
   3   7   1      873.44      914.20     56.78 o 
   4   7   1     1552.62     1516.42     36.32 o 
   5   7   1      180.33      168.38     19.77 o 
   6   7   1      566.61      525.13     82.55 o 
   7   7   1        1.58       10.86     21.39 o 
   8   7   1      626.65      722.94    151.10 o 
   9   7   1       99.48       88.66     30.01 o 
  10   7   1       70.06       46.71     20.07 o 
  11   7   1       26.19       75.74     31.63 o 
 -10   8   1       15.24       14.70     16.16 o 
  -9   8   1       18.76       38.18     22.36 o 
  -8   8   1      117.88       91.65     32.45 o 
  -7   8   1      164.03      152.53     62.10 o 
  -6   8   1       64.91       83.66     20.02 o 
  -5   8   1     1744.52     1749.97    115.55 o 
  -4   8   1       74.82       43.95      9.77 o 
  -3   8   1      431.63      502.94     28.72 o 
  -2   8   1      875.39      979.97     35.47 o 
  -1   8   1     1007.77     1083.33     28.49 o 
   0   8   1      843.72     1015.36     33.43 o 
   1   8   1      935.20      992.79     20.44 o 
   2   8   1      839.58      900.22     25.57 o 
   3   8   1      414.66      476.65     30.93 o 
   4   8   1       63.03       50.86      8.40 o 
   5   8   1     1684.85     1608.27     81.24 o 
   6   8   1       58.37       61.72     17.79 o 
   7   8   1      153.80      123.37     36.54 o 
   8   8   1      133.30       54.40     24.65 o 
   9   8   1       13.04        4.42     10.47 o 
  10   8   1       15.89       23.58     20.83 o 
  -9   9   1       43.56       30.02     14.09 o 
  -8   9   1       75.73       91.83     34.76 o 
  -7   9   1      149.52      190.72     61.50 o 
  -6   9   1      436.17      332.72     68.68 o 
  -5   9   1      145.81      151.72     22.17 o 
  -4   9   1      441.97      435.16     36.69 o 
  -3   9   1      333.05      345.11     36.51 o 
  -2   9   1       94.32      117.65     17.17 o 
  -1   9   1      210.51      208.71     17.23 o 
   0   9   1      486.04      506.21     26.40 o 
   1   9   1      221.74      247.18     19.57 o 
   2   9   1       89.87      110.01     16.55 o 
   3   9   1      323.70      344.57     29.79 o 
   4   9   1      451.57      448.55     47.84 o 
   5   9   1      145.65      124.43     16.65 o 
   6   9   1      417.86      332.23     50.60 o 
   7   9   1      133.69      110.79     61.54 o 
   8   9   1       66.00       48.25     35.96 o 
   9   9   1       42.54       45.17     22.41 o 
  -8  10   1        8.40       51.68     19.00 o 
  -7  10   1       37.60       61.81     24.04 o 
  -6  10   1       73.51       55.47     21.18 o 
  -5  10   1      288.62      234.31     82.87 o 
  -4  10   1      251.34      225.27     29.83 o 
  -2  10   1      119.40      124.13     17.95 o 
  -1  10   1      568.36      585.21     48.84 o 
   0  10   1      294.14      290.54     22.89 o 
   1  10   1      578.59      613.39     54.21 o 
   2  10   1      114.41      115.79     16.44 o 
   3  10   1       68.23       97.40     14.14 o 
   4  10   1      261.83      275.64     29.86 o 
   5  10   1      257.74      209.01     41.19 o 
   6  10   1       62.39       62.64     18.03 o 
   7  10   1       32.06       19.00     11.10 o 
   8  10   1        9.70       16.68     12.04 o 
  -7  11   1       32.09       29.97     16.05 o 
  -6  11   1       26.51       64.68     20.13 o 
  -5  11   1      337.46      181.74     54.27 o 
  -4  11   1        2.18       19.65      9.39 o 
  -3  11   1      148.00      147.18     21.03 o 
  -2  11   1      188.74      154.41     28.61 o 
  -1  11   1       84.23       90.16     20.21 o 
   0  11   1      122.31      115.79     19.01 o 
   1  11   1       74.24       75.28     17.68 o 
   2  11   1      190.63      152.63     26.51 o 
   3  11   1      125.97      107.94     27.23 o 
   4  11   1        3.83        8.37      5.23 o 
   5  11   1      328.75      207.74     62.80 o 
   6  11   1       23.81       24.19     13.40 o 
   7  11   1       35.22       47.25     19.91 o 
  -6  12   1        0.85        9.31     11.94 o 
  -5  12   1       34.29       28.75     13.61 o 
  -4  12   1       58.30       85.24     40.54 o 
  -3  12   1       27.74       12.52      5.48 o 
  -2  12   1      133.09       98.18     22.39 o 
  -1  12   1       73.63       56.23     13.88 o 
   0  12   1      348.61      267.28     48.97 o 
   1  12   1       68.87       35.11     12.70 o 
   2  12   1      140.18      137.64     25.71 o 
   3  12   1       24.49        9.91     11.69 o 
   4  12   1       58.72       80.99     23.87 o 
   5  12   1       40.98       19.31     12.07 o 
   6  12   1        0.42       26.90     17.84 o 
  -4  13   1        6.48       33.55     17.92 o 
  -2  13   1       13.03       27.25     12.55 o 
  -1  13   1      100.78       92.48     40.53 o 
   0  13   1       11.47       28.63     20.78 o 
   1  13   1       90.86       70.48     27.87 o 
   2  13   1       14.21        8.98      4.98 o 
   3  13   1       28.77       52.04     21.28 o 
   4  13   1        5.55       21.25     13.19 o 
   1   0   2      105.85      114.34     24.03 o 
   2   0   2        0.90       11.19      6.20 o 
   3   0   2     8173.33     8206.51    151.61 o 
   4   0   2       33.19       21.13     14.72 o 
   5   0   2     2092.20     2094.13     88.80 o 
   6   0   2       97.07       84.42     27.37 o 
   7   0   2     2193.29     2227.66    149.05 o 
   8   0   2       23.68       40.93     30.09 o 
   9   0   2      654.46      745.55     86.44 o 
  10   0   2       13.64       23.91     13.13 o 
  11   0   2      314.21      331.50     78.63 o 
  12   0   2       47.51       49.90     27.13 o 
 -12   1   2        7.86       14.61     16.06 o 
 -11   1   2       27.73       30.59     24.40 o 
 -10   1   2      273.20      292.75     92.36 o 
  -9   1   2      158.02      168.41     36.01 o 
  -8   1   2       60.94       38.45     30.18 o 
  -7   1   2      514.48      548.98     94.85 o 
  -6   1   2      725.77      684.80     50.83 o 
  -5   1   2     4786.79     4768.21    123.64 o 
  -4   1   2      394.31      346.70     29.41 o 
  -3   1   2        8.57       27.74     18.10 o 
   1   1   2    26604.08    25448.92    417.99 o 
   3   1   2       44.90       25.58     16.33 o 
   4   1   2      384.86      463.11     80.32 o 
   5   1   2     4845.43     5171.13    142.08 o 
   6   1   2      741.97      816.43     55.60 o 
   7   1   2      539.72      581.96     49.96 o 
   8   1   2       64.63       54.31     20.02 o 
   9   1   2      156.73      141.76     60.83 o 
  10   1   2      269.15      224.31     40.62 o 
  11   1   2       26.69       92.83     26.16 o 
  12   1   2        8.58       19.35     18.05 o 
 -12   2   2       16.43       20.85     26.41 o 
 -11   2   2      371.90      405.24    160.79 o 
 -10   2   2       52.10       52.49     26.95 o 
  -9   2   2       71.01      163.88     72.78 o 
  -8   2   2       41.70       45.27     32.84 o 
  -7   2   2      908.75     1005.40    138.92 o 
  -6   2   2     2250.15     2162.95    103.32 o 
  -5   2   2     1371.53     1367.33     99.33 o 
  -4   2   2     1841.41     1775.67     76.16 o 
  -2   2   2     1731.85     1702.48     60.61 o 
  -1   2   2      216.52      207.12     17.41 o 
   0   2   2      294.59      356.87     30.20 o 
   1   2   2      241.82      254.85     14.50 o 
   2   2   2     1680.48     1634.00     43.52 o 
   3   2   2     1455.60     1334.37     42.74 o 
   4   2   2     1803.33     1574.51     70.26 o 
   7   2   2      829.91      841.98     56.79 o 
   8   2   2       37.20       36.87     35.74 o 
   9   2   2       86.26      125.12     26.40 o 
  10   2   2       45.70       39.57     39.83 o 
  11   2   2      369.81      309.62     77.84 o 
  12   2   2       15.39       56.82     17.89 o 
 -12   3   2       42.42      -10.95     22.34 o 
 -11   3   2       51.27       36.52     33.78 o 
 -10   3   2       34.14       16.39     17.33 o 
  -9   3   2       40.82       61.39     24.07 o 
  -8   3   2      214.02      169.36     36.05 o 
  -7   3   2      714.59      866.35     83.02 o 
  -6   3   2      224.88      238.15     38.29 o 
  -5   3   2     1988.25     2234.64    105.45 o 
  -4   3   2     4583.44     4183.24    112.11 o 
  -3   3   2    10531.65    10766.55    198.50 o 
  -2   3   2     1130.73     1106.42     44.41 o 
   0   3   2    27693.03    27009.81    254.58 o 
   1   3   2      657.15      672.97     10.94 o 
   2   3   2     1263.88     1247.01     30.27 o 
   3   3   2    10237.98    10465.58    137.99 o 
   4   3   2     4687.80     4200.41     54.70 o 
   5   3   2     2041.24     2227.63     71.92 o 
   6   3   2      193.80      145.19     56.70 o 
   7   3   2      743.75      852.48    143.75 o 
   8   3   2      221.39      177.87     52.51 o 
   9   3   2       40.73       76.45     24.90 o 
  10   3   2       31.63       80.08     27.55 o 
  11   3   2       49.30       85.49     27.17 o 
  12   3   2       45.76       47.87     20.13 o 
 -12   4   2       68.42       36.53     23.94 o 
 -11   4   2       62.42       20.99     29.01 o 
 -10   4   2      108.91       88.01     39.65 o 
  -9   4   2      590.72      729.24    160.37 o 
  -8   4   2       63.98       77.37     45.11 o 
  -7   4   2      313.45      372.63     44.41 o 
  -6   4   2        4.99       27.08     15.96 o 
  -5   4   2     1280.12     1223.66     61.40 o 
  -4   4   2      192.33      164.49     33.74 o 
  -3   4   2     2887.12     2788.21     45.60 o 
  -2   4   2     2240.04     2307.41     41.34 o 
  -1   4   2     1167.86     1086.27     22.58 o 
   0   4   2        5.58       11.35      3.61 o 
   1   4   2     1180.50     1127.69     18.63 o 
   2   4   2     2225.93     2246.66     39.48 o 
   3   4   2     2864.37     2833.22     42.22 o 
   4   4   2      171.06      147.96     16.66 o 
   5   4   2     1265.62     1324.06     65.97 o 
   7   4   2      268.27      293.85     65.92 o 
   8   4   2       59.66       63.76     28.87 o 
   9   4   2      568.42      731.08    136.06 o 
  10   4   2      101.92       95.87     30.35 o 
  11   4   2       69.52      111.44     31.84 o 
  12   4   2       59.38       52.92     15.23 o 
 -11   5   2       38.22       25.18     26.32 o 
 -10   5   2      216.53      112.94     59.16 o 
  -9   5   2       17.88       25.13     24.44 o 
  -8   5   2       75.97      117.45     37.56 o 
  -7   5   2      400.92      479.67     95.08 o 
  -6   5   2      739.82      715.19     53.33 o 
  -5   5   2      377.45      348.38     72.18 o 
  -4   5   2      966.74      864.35     29.86 o 
  -3   5   2     2598.50     2678.13     68.65 o 
  -2   5   2     2246.85     2201.69     91.09 o 
  -1   5   2     1191.42     1281.23     27.07 o 
   0   5   2      286.25      288.76     11.23 o 
   1   5   2     1131.51     1123.84     17.24 o 
   2   5   2     2488.51     2343.21     30.51 o 
   3   5   2     2501.89     2590.75    104.46 o 
   4   5   2      980.87      917.44     75.06 o 
   5   5   2      360.98      314.63     45.10 o 
   6   5   2      731.23      738.41     35.84 o 
   7   5   2      385.38      345.74    108.45 o 
   8   5   2       67.35       29.03     18.26 o 
   9   5   2       20.99       32.66     17.60 o 
  10   5   2      226.55      191.59     61.83 o 
  11   5   2       39.01       39.44     18.26 o 
 -11   6   2       22.06       25.90     12.22 o 
 -10   6   2      196.47      216.55     74.62 o 
  -9   6   2     1017.08     1022.51    194.87 o 
  -8   6   2      286.29      273.60     52.23 o 
  -7   6   2     1421.26     1592.47    220.63 o 
  -6   6   2      403.22      357.00     63.10 o 
  -5   6   2      377.04      480.05     73.88 o 
  -4   6   2      863.57      917.00     43.05 o 
  -3   6   2       17.10       27.59     10.55 o 
  -2   6   2     1787.84     1740.11     39.38 o 
  -1   6   2      138.77      148.39     16.88 o 
   0   6   2        3.32        5.33      4.77 o 
   1   6   2      147.06      149.89     10.25 o 
   2   6   2     1753.03     1677.92     35.10 o 
   3   6   2       18.90       29.91      7.00 o 
   4   6   2      810.39      876.22     32.49 o 
   5   6   2      374.76      389.25     32.56 o 
   6   6   2      406.28      320.39     29.74 o 
   7   6   2     1445.50     1628.29    167.05 o 
   8   6   2      291.66      399.00     40.91 o 
   9   6   2      993.69     1076.32    315.08 o 
  10   6   2      185.76      118.68     84.22 o 
  11   6   2       14.94       38.36     20.18 o 
 -11   7   2        1.07       59.08     29.82 o 
 -10   7   2        4.78       36.56     27.30 o 
  -9   7   2      161.31       71.39     45.88 o 
  -8   7   2      159.65      140.04     49.02 o 
  -7   7   2       19.45        4.23     19.66 o 
  -6   7   2       39.46       63.04     22.82 o 
  -5   7   2      173.27      210.02     27.90 o 
  -4   7   2       77.71       60.01     11.85 o 
  -3   7   2      108.46      120.53     13.76 o 
  -2   7   2     2369.58     2422.51     65.11 o 
  -1   7   2     1439.01     1520.08     44.63 o 
   0   7   2      439.94      438.72     18.41 o 
   1   7   2     1462.63     1592.26     73.47 o 
   2   7   2     2330.69     2383.77     60.14 o 
   3   7   2      112.02       82.28     13.50 o 
   4   7   2       92.25       65.22     10.41 o 
   5   7   2      154.14      148.94     20.50 o 
   6   7   2       29.91       33.51     14.21 o 
   7   7   2       23.09       62.46     20.93 o 
   8   7   2      147.13      158.93     47.28 o 
  10   7   2        5.59       78.85     26.40 o 
  11   7   2        1.08        6.49     19.37 o 
 -10   8   2       11.34       14.05     20.82 o 
  -9   8   2       35.16       50.97     34.67 o 
  -8   8   2      280.07      300.98    103.96 o 
  -7   8   2      289.19      331.45     67.15 o 
  -6   8   2      360.88      304.65     60.56 o 
  -5   8   2      571.05      597.76     49.95 o 
  -4   8   2        0.11       14.94      8.93 o 
  -3   8   2      403.33      473.13     49.09 o 
  -2   8   2      520.96      429.83     35.46 o 
  -1   8   2      250.76      255.82     25.41 o 
   0   8   2       67.88       89.97      9.49 o 
   1   8   2      266.92      270.81     16.94 o 
   2   8   2      515.09      488.85     30.74 o 
   3   8   2      376.26      434.51     34.22 o 
   5   8   2      571.37      629.30     49.46 o 
   6   8   2      325.21      304.80     56.42 o 
   7   8   2      285.80      271.18     91.62 o 
   8   8   2      272.83      229.11     78.37 o 
   9   8   2       35.75       30.16     20.39 o 
  10   8   2       16.08       35.99     18.21 o 
  -9   9   2        0.76       52.76     24.94 o 
  -8   9   2       13.06       20.44     14.97 o 
  -7   9   2       33.73       56.29     25.12 o 
  -6   9   2       65.93       98.72     22.08 o 
  -5   9   2      285.96      273.84     51.84 o 
  -4   9   2      254.91      342.78     40.15 o 
  -3   9   2        3.70       15.73      7.07 o 
  -2   9   2       99.61      123.53     16.75 o 
  -1   9   2        6.19       16.76      7.61 o 
   0   9   2      175.11      222.97     17.30 o 
   1   9   2        9.52       18.81      6.75 o 
   2   9   2       95.11      128.51     17.26 o 
   3   9   2        6.23       14.57      5.03 o 
   4   9   2      234.25      251.26     26.35 o 
   5   9   2      290.10      295.04     30.58 o 
   6   9   2       56.69       66.76     25.37 o 
   7   9   2       30.96       17.74     13.05 o 
   8   9   2       10.95       13.17     20.74 o 
   9   9   2        0.56       13.25      7.23 o 
  -8  10   2       17.43       39.70     16.98 o 
  -7  10   2      106.43      132.63     45.04 o 
  -6  10   2      205.68      264.27     78.97 o 
  -5  10   2      191.46      168.54     22.82 o 
  -4  10   2       74.37       87.50     21.84 o 
  -3  10   2       28.37       35.34      8.29 o 
  -2  10   2      536.71      553.02     29.09 o 
  -1  10   2      199.52      242.45     24.75 o 
   0  10   2       18.25        9.96      4.48 o 
   1  10   2      198.77      143.50     21.20 o 
   2  10   2      561.13      630.29     58.87 o 
   3  10   2       32.75       35.32      9.00 o 
   4  10   2       66.78       95.97     14.31 o 
   5  10   2      178.14      145.22     29.24 o 
   6  10   2      187.19      148.97     35.81 o 
   7  10   2      102.86      100.24     41.19 o 
   8  10   2       11.00       35.26     12.49 o 
  -7  11   2       16.21       22.88     10.51 o 
  -6  11   2       74.16       54.18     15.94 o 
  -5  11   2        1.93       27.35     12.22 o 
  -4  11   2      171.34      135.61     51.69 o 
  -3  11   2       10.83       18.73      7.75 o 
  -2  11   2       34.60       35.00     17.40 o 
  -1  11   2       56.00       45.86     11.38 o 
   0  11   2       38.74       54.33     12.97 o 
   1  11   2       58.13       38.19      8.45 o 
   2  11   2       20.62       10.68      6.21 o 
   3  11   2        8.92       17.40      5.09 o 
   4  11   2      170.18      161.41     31.92 o 
   5  11   2        1.42        3.95      5.50 o 
   6  11   2       72.88       67.63     20.51 o 
   7  11   2       14.90       13.29     12.21 o 
  -6  12   2       74.20      161.18     31.41 o 
  -5  12   2        6.91        8.05      7.14 o 
  -4  12   2       17.82       23.48     12.82 o 
  -3  12   2        2.46        1.34      5.30 o 
  -2  12   2       97.78       73.04     20.25 o 
  -1  12   2       31.53       25.93      9.50 o 
   0  12   2        3.15        6.15      5.42 o 
   1  12   2       30.67       28.52      9.84 o 
   2  12   2       94.21       63.80     29.00 o 
   3  12   2        2.70       15.83     10.90 o 
   4  12   2       16.53       21.99      8.21 o 
   5  12   2        6.00       -0.42      9.40 o 
   6  12   2       77.58      107.72     19.86 o 
  -3  13   2       38.38       27.99      8.05 o 
  -2  13   2        7.84       54.89     19.45 o 
  -1  13   2       28.68        4.94      9.46 o 
   0  13   2       66.66       46.31     21.62 o 
   1   0   3        9.68       17.16      7.15 o 
   2   0   3     1093.60     1009.83     96.70 o 
   3   0   3     1842.80     1645.81     51.52 o 
   4   0   3      179.91      212.99     27.11 o 
   5   0   3       29.43       24.45     14.03 o 
   6   0   3     5367.49     5166.05    169.99 o 
   7   0   3       33.88       21.20     23.88 o 
   8   0   3     1544.38     1706.06     82.43 o 
   9   0   3      137.95      162.88     47.34 o 
  10   0   3      402.47      439.69     70.09 o 
  11   0   3       21.31        4.14     21.10 o 
  12   0   3      116.20       78.46     25.96 o 
 -12   1   3       34.15       36.60     16.58 o 
 -11   1   3      196.53      211.66     68.60 o 
 -10   1   3      165.15      173.44     65.90 o 
  -9   1   3      853.62      907.35    106.17 o 
  -8   1   3       89.34       52.09     28.94 o 
  -7   1   3     1951.02     2054.16    100.34 o 
  -6   1   3     1705.42     1810.80     80.46 o 
  -5   1   3      357.23      468.85     97.08 o 
  -4   1   3      519.08      539.42     30.43 o 
  -3   1   3     2043.35     1883.83     59.79 o 
  -2   1   3     3366.90     3256.25     56.66 o 
  -1   1   3     1145.38     1017.20     17.59 o 
   0   1   3        7.37       18.20      2.71 o 
   1   1   3     1123.98     1021.00     22.03 o 
   2   1   3     3247.49     3171.23     46.92 o 
   3   1   3     1947.76     1922.26     40.21 o 
   4   1   3      415.13      495.01     27.75 o 
   5   1   3      379.25      360.28     28.30 o 
   6   1   3     1765.59     1644.52     91.12 o 
   7   1   3     1859.16     1762.65     81.98 o 
   8   1   3       86.44       39.02     24.20 o 
   9   1   3      889.50      925.64    125.39 o 
  10   1   3      161.38       93.14     37.00 o 
  11   1   3      207.50      229.03     48.43 o 
  12   1   3       33.53       30.17     20.25 o 
 -12   2   3      106.01      126.15     42.95 o 
 -11   2   3       46.49       63.48     35.78 o 
 -10   2   3      700.76      709.34    145.77 o 
  -9   2   3       58.25       59.85     26.11 o 
  -8   2   3      189.18      213.77     54.43 o 
  -7   2   3     1273.92     1416.83    101.37 o 
  -6   2   3     1393.87     1493.25     88.24 o 
  -5   2   3     1320.81     1041.50     80.60 o 
  -4   2   3     1247.93     1256.67     67.15 o 
  -3   2   3     1140.98     1166.08     54.30 o 
  -2   2   3     1944.59     1823.98     66.83 o 
  -1   2   3     2934.55     2698.42     69.78 o 
   0   2   3     1013.14      967.33     18.76 o 
   1   2   3     2643.41     2518.94     52.03 o 
   2   2   3     2126.31     1956.85     60.85 o 
   3   2   3     1279.67     1298.73     39.69 o 
   4   2   3     1245.20     1171.21     43.72 o 
   5   2   3     1243.04     1210.30     71.86 o 
   6   2   3     1565.28     1683.69     94.36 o 
   7   2   3     1189.62     1141.15     56.33 o 
   8   2   3      212.64      230.13     54.00 o 
   9   2   3       50.40       52.69     21.34 o 
  10   2   3      661.94      692.16     92.27 o 
  11   2   3       43.02       44.10     15.63 o 
  12   2   3       88.62       69.04     18.71 o 
 -12   3   3       24.25       43.13     20.51 o 
 -11   3   3      207.27      139.55     67.35 o 
 -10   3   3      205.80      106.50     64.13 o 
  -9   3   3      189.67      283.54     68.59 o 
  -8   3   3      198.68      266.62     58.69 o 
  -7   3   3      261.89      288.41     37.13 o 
  -6   3   3     1603.72     1772.56    100.58 o 
  -5   3   3     2025.10     1996.50     83.44 o 
  -4   3   3     2083.89     2186.00    108.08 o 
  -3   3   3     3777.03     3787.44     93.43 o 
  -2   3   3     2133.84     2182.44     40.86 o 
  -1   3   3     2649.35     2517.71     43.79 o 
   0   3   3     4722.26     4700.51     66.22 o 
   1   3   3     2528.82     2492.19     41.77 o 
   2   3   3     2396.23     2112.12     52.06 o 
   3   3   3     3731.37     3572.59     91.79 o 
   4   3   3     2022.90     2248.10     57.27 o 
   5   3   3     1960.16     2060.21     72.98 o 
   6   3   3     1733.18     1686.36    141.80 o 
   7   3   3      236.51      336.31     34.77 o 
   8   3   3      192.12      160.83     31.27 o 
   9   3   3      217.19      198.09     34.83 o 
  10   3   3      210.82      146.67     52.03 o 
  11   3   3      222.52      205.46     47.11 o 
  12   3   3       21.28       46.67     16.51 o 
 -12   4   3       20.45       36.50     22.83 o 
 -11   4   3      179.33      245.13     72.21 o 
 -10   4   3       25.57       77.09     30.80 o 
  -9   4   3      177.48      163.67     79.18 o 
  -8   4   3      399.08      481.91    118.65 o 
  -7   4   3      438.49      443.75    105.40 o 
  -6   4   3      529.65      629.58    141.47 o 
  -5   4   3      329.22      287.41     40.31 o 
  -4   4   3      422.97      408.66     62.61 o 
  -3   4   3     5365.77     5144.20     67.60 o 
  -2   4   3      159.25      137.58     16.22 o 
  -1   4   3      896.16      845.14     25.92 o 
   0   4   3     2211.89     2167.08     31.03 o 
   1   4   3      804.86      753.63     16.32 o 
   2   4   3      192.79      165.91     44.82 o 
   3   4   3     5352.59     5047.99     71.71 o 
   4   4   3      484.27      547.96     58.08 o 
   5   4   3      289.27      239.66     39.66 o 
   6   4   3      449.26      433.08     70.91 o 
   7   4   3      395.32      390.20     86.81 o 
   8   4   3      421.04      490.92     56.46 o 
   9   4   3      154.36       74.48     42.42 o 
  10   4   3       13.61       33.24     13.55 o 
  11   4   3      180.76      226.31     58.73 o 
  12   4   3       18.66       50.17     15.14 o 
 -11   5   3        0.26       70.21     23.74 o 
 -10   5   3      183.21      245.03     92.24 o 
  -9   5   3      373.20      358.48     92.54 o 
  -8   5   3      857.09      903.67     94.45 o 
  -7   5   3      259.68      249.79     70.02 o 
  -6   5   3        5.42       25.82     28.55 o 
  -5   5   3      603.07      683.00    131.18 o 
  -4   5   3     2188.79     2281.73     79.05 o 
  -3   5   3     1177.71     1111.23     38.12 o 
  -2   5   3     3712.81     3714.48     58.70 o 
  -1   5   3      196.48      215.38     18.74 o 
   0   5   3      629.75      642.51     12.00 o 
   1   5   3      225.63      217.86     12.48 o 
   2   5   3     3873.84     3927.92     40.44 o 
   3   5   3     1076.31      987.81     50.25 o 
   4   5   3     2374.69     2418.63     94.06 o 
   5   5   3      611.01      666.84     58.14 o 
   6   5   3        7.27       29.08     15.07 o 
   7   5   3      271.70      309.82     45.19 o 
   8   5   3      903.54      890.33    104.27 o 
   9   5   3      373.96      430.66     70.66 o 
  10   5   3      175.17      232.69     57.20 o 
  11   5   3        1.21       25.42     17.87 o 
 -11   6   3       19.92       23.38     11.62 o 
 -10   6   3        1.11       47.80     32.50 o 
  -9   6   3      818.82      878.71    174.23 o 
  -8   6   3      222.32      226.63     73.82 o 
  -7   6   3      176.49      227.64     40.80 o 
  -6   6   3        5.58       19.17      9.47 o 
  -5   6   3      479.59      536.80     63.10 o 
  -4   6   3       83.22       98.31     16.83 o 
  -3   6   3      389.89      349.97     25.30 o 
  -2   6   3      832.19      830.11     29.55 o 
  -1   6   3     3051.06     3245.80     65.07 o 
   0   6   3       37.63       47.99      9.04 o 
   1   6   3     3125.14     3316.67     59.99 o 
   2   6   3      742.11      708.83     21.02 o 
   3   6   3      411.91      423.09     27.47 o 
   4   6   3       59.18       87.69     15.10 o 
   5   6   3      440.14      483.15     66.25 o 
   6   6   3        1.97       18.68     16.25 o 
   7   6   3      164.36      207.09     64.36 o 
   8   6   3      189.57      293.21     64.17 o 
   9   6   3      792.93      866.92    150.93 o 
  10   6   3        0.01       24.37     14.37 o 
  11   6   3       18.89       39.63     29.17 o 
 -10   7   3       76.06      137.22     59.27 o 
  -9   7   3       66.85       58.33     41.69 o 
  -8   7   3      475.01      474.85    160.61 o 
  -7   7   3      572.17      740.76     60.92 o 
  -6   7   3      562.25      572.93     51.65 o 
  -5   7   3      156.48      151.80     27.35 o 
  -4   7   3      341.50      336.95     46.95 o 
  -3   7   3      704.73      695.51     32.46 o 
  -2   7   3      735.18      855.20     48.05 o 
  -1   7   3      766.88      789.69     31.46 o 
   0   7   3     1536.27     1493.39     36.46 o 
   1   7   3      749.38      750.58     22.38 o 
   2   7   3      726.74      805.64     23.09 o 
   3   7   3      743.69      818.70     46.30 o 
   4   7   3      366.12      358.48     34.58 o 
   5   7   3      145.09      121.57     20.89 o 
   6   7   3      605.82      572.60     75.90 o 
   7   7   3      599.21      659.57     63.21 o 
   8   7   3      468.24      453.15    139.21 o 
   9   7   3       69.87       75.85     27.05 o 
  10   7   3       73.85       53.30     29.34 o 
 -10   8   3        6.35       11.29     12.14 o 
  -9   8   3      187.97      147.86     53.43 o 
  -8   8   3      143.13      152.01     51.99 o 
  -7   8   3      422.00      415.72    131.83 o 
  -6   8   3       39.05       31.77     21.21 o 
  -5   8   3      505.54      502.71     65.49 o 
  -4   8   3      193.72      123.30     19.30 o 
  -3   8   3       91.10      133.88     31.14 o 
  -2   8   3      342.73      394.28     37.73 o 
  -1   8   3      530.70      491.58     37.63 o 
   0   8   3      139.88      134.58     12.47 o 
   1   8   3      572.28      577.82     24.10 o 
   2   8   3      336.11      368.30     23.21 o 
   3   8   3       95.74      111.07     11.13 o 
   4   8   3      167.92      138.17     19.55 o 
   5   8   3      523.97      568.43     39.33 o 
   6   8   3       36.55       17.75     19.23 o 
   7   8   3      396.28      434.48    118.85 o 
   8   8   3      128.91      140.31     47.37 o 
   9   8   3      185.85      119.64     60.57 o 
  10   8   3        4.05       11.79     21.16 o 
  -9   9   3       11.70       38.83     27.71 o 
  -8   9   3       35.02       53.23     23.99 o 
  -7   9   3      117.20       78.35     32.63 o 
  -6   9   3      479.81      308.04    103.24 o 
  -5   9   3      646.85      567.60     65.57 o 
  -4   9   3      425.28      424.67     43.79 o 
  -3   9   3      392.08      445.79     49.14 o 
  -2   9   3       47.39       40.27      8.93 o 
  -1   9   3      414.29      400.60     34.48 o 
   0   9   3      918.08     1006.24     42.59 o 
   1   9   3      406.84      402.61     26.23 o 
   2   9   3       59.13       67.09     12.37 o 
   3   9   3      418.60      437.90     38.24 o 
   4   9   3      429.47      466.96     36.00 o 
   5   9   3      669.21      630.24     68.24 o 
   6   9   3      461.17      357.13    102.74 o 
   7   9   3      123.19       63.09     22.94 o 
   8   9   3       41.53       23.65      7.98 o 
   9   9   3       13.03       12.22     17.49 o 
  -8  10   3       41.59       41.54     20.66 o 
  -7  10   3       40.23       54.23     35.66 o 
  -6  10   3      218.86      184.54     77.90 o 
  -5  10   3       44.81       36.79     13.94 o 
  -4  10   3      248.42      218.96     63.76 o 
  -3  10   3      179.52      184.08     30.56 o 
  -2  10   3      125.28      143.09     12.97 o 
  -1  10   3      227.34      207.53     23.47 o 
   0  10   3       74.26       78.32     12.63 o 
   1  10   3      215.92      188.80     20.63 o 
   2  10   3      111.44      104.77     13.46 o 
   3  10   3      185.18      172.03     23.10 o 
   4  10   3      213.66      217.10     44.43 o 
   5  10   3       43.08       24.82     32.33 o 
   6  10   3      210.10      151.08     33.52 o 
   7  10   3       34.73       29.12     21.28 o 
   8  10   3       40.32       24.68     17.48 o 
  -7  11   3        2.09        9.20     13.60 o 
  -5  11   3      404.91      357.14    115.70 o 
  -4  11   3       46.60       67.02     24.68 o 
  -3  11   3      509.79      502.85     93.81 o 
  -2  11   3      163.82      155.67     41.34 o 
  -1  11   3      289.89      294.77     46.57 o 
   0  11   3       68.74       74.75     16.34 o 
   1  11   3      285.94      248.86     35.09 o 
   2  11   3      165.32      146.05     24.31 o 
   3  11   3      524.33      464.22     64.15 o 
   4  11   3       44.38       26.13     12.44 o 
   5  11   3      406.58      320.34    101.87 o 
   6  11   3       14.87       36.98     15.27 o 
   7  11   3        1.17       40.47     15.01 o 
  -5  12   3       19.36       29.23     12.17 o 
  -4  12   3      100.62       80.79     21.95 o 
  -3  12   3        4.49       27.97     16.83 o 
  -2  12   3       92.13       92.97     33.81 o 
  -1  12   3      108.75       77.22     30.54 o 
   0  12   3      294.20      238.84    102.96 o 
   1  12   3      109.05       69.41     23.44 o 
   2  12   3       76.42       86.83     28.39 o 
   3  12   3        3.22       18.05     10.54 o 
   4  12   3       98.83       94.03     29.19 o 
   5  12   3       15.40       16.33     10.42 o 
  -3  13   3       82.03      107.35     28.90 o 
  -2  13   3        6.15       12.62     12.61 o 
  -1  13   3      398.03      208.54     76.30 o 
   0  13   3        9.85       25.27     18.02 o 
   1   0   4       55.83       62.19      7.43 o 
   2   0   4     7675.86     7055.32     90.95 o 
   3   0   4     2196.96     2216.11    115.80 o 
   4   0   4      495.15      393.12     61.53 o 
   5   0   4      395.24      355.56     94.38 o 
   6   0   4      365.85      354.90     68.64 o 
   7   0   4       96.61      181.54     50.43 o 
   8   0   4       13.69       49.82     20.17 o 
   9   0   4      196.89      172.87     45.69 o 
  10   0   4       61.07      112.55     44.66 o 
  11   0   4       18.25       16.27     26.37 o 
  12   0   4      379.44      259.94    102.14 o 
 -12   1   4       92.52       49.08     28.82 o 
 -11   1   4       24.06       43.67     32.31 o 
 -10   1   4       76.57      118.18     72.94 o 
  -9   1   4       84.77      141.42     42.42 o 
  -8   1   4       93.55      116.12     32.62 o 
  -7   1   4      823.75      900.60    120.48 o 
  -6   1   4     2370.33     2634.33    138.93 o 
  -5   1   4      473.93      471.16     37.15 o 
  -4   1   4      175.47      171.21     37.34 o 
  -3   1   4     3377.23     3174.48     68.13 o 
  -2   1   4      109.56      114.13     18.44 o 
  -1   1   4     2684.76     2561.18     31.10 o 
   0   1   4      325.00      325.89      8.47 o 
   1   1   4     2685.49     2580.18     40.35 o 
   2   1   4      117.18      104.20     17.15 o 
   3   1   4     3361.11     3110.76     50.02 o 
   4   1   4      193.76      131.95     18.66 o 
   5   1   4      456.17      520.41     52.05 o 
   6   1   4     2337.49     2454.63    128.51 o 
   7   1   4      840.75      926.04     64.52 o 
   8   1   4      101.58      104.15     31.55 o 
   9   1   4       82.85       40.02     25.10 o 
  10   1   4       94.82      129.42     43.19 o 
  11   1   4       23.46        1.81     20.61 o 
  12   1   4       74.65       69.29     19.39 o 
 -12   2   4      167.70      127.96     58.32 o 
 -11   2   4       93.20       54.68     21.53 o 
 -10   2   4      179.98      110.06     61.88 o 
  -9   2   4       10.39        8.58     11.63 o 
  -8   2   4       45.14       90.58     44.07 o 
  -7   2   4      496.20      355.49     40.16 o 
  -6   2   4     1098.26     1179.21     75.24 o 
  -5   2   4      819.22      793.45     85.93 o 
  -4   2   4     5385.57     5233.73     91.13 o 
  -3   2   4      184.73      167.37     34.50 o 
  -2   2   4     8317.42     7569.92    140.22 o 
  -1   2   4     5593.44     5335.69     57.51 o 
   0   2   4    11699.81    10922.89    108.13 o 
   1   2   4     5599.21     5306.11     63.32 o 
   2   2   4     8743.32     7679.11    133.33 o 
   3   2   4      178.77      169.85     26.34 o 
   4   2   4     5763.88     5518.33    104.80 o 
   5   2   4      756.24      788.44     41.53 o 
   6   2   4     1177.44     1170.35     53.44 o 
   7   2   4      522.97      563.81     45.85 o 
   8   2   4       34.69       38.79     21.51 o 
   9   2   4        8.51       48.08     18.40 o 
  10   2   4      179.39      198.29     69.66 o 
  11   2   4       85.65       84.46     29.79 o 
  12   2   4      161.18      160.26     28.77 o 
 -12   3   4       72.09       67.87     33.44 o 
 -11   3   4       97.27      111.14     45.38 o 
 -10   3   4       55.73      158.89     43.36 o 
  -9   3   4       61.60      126.80     40.54 o 
  -8   3   4        6.96       25.25     20.47 o 
  -7   3   4      152.13      149.00     37.21 o 
  -6   3   4       33.12       58.93     25.31 o 
  -5   3   4      796.56      834.18     85.53 o 
  -4   3   4     2241.10     2284.96     75.33 o 
  -3   3   4     1256.60     1216.89     43.26 o 
  -2   3   4      128.32      183.59     33.77 o 
  -1   3   4      656.03      637.93     27.19 o 
   0   3   4      593.22      641.52     12.78 o 
   1   3   4      695.49      625.18     33.22 o 
   2   3   4      114.40      119.71     16.57 o 
   3   3   4     1240.59     1194.93     52.05 o 
   4   3   4     2258.95     2198.17    109.72 o 
   5   3   4      766.73      728.00     34.25 o 
   6   3   4       57.67       80.35     16.42 o 
   7   3   4      129.01      146.35     36.77 o 
   8   3   4        6.88       36.46     28.00 o 
   9   3   4       62.91       62.33     20.01 o 
  10   3   4       58.95      126.98     34.33 o 
  11   3   4      107.89      114.40     33.32 o 
  12   3   4       68.64       50.12     16.06 o 
 -12   4   4       44.71        4.20     20.40 o 
 -11   4   4       27.87       88.04     44.25 o 
 -10   4   4      249.76      198.67     58.61 o 
  -9   4   4      226.57      265.85     53.86 o 
  -8   4   4        1.36       14.34     23.13 o 
  -7   4   4       13.03       16.75     22.28 o 
  -6   4   4      152.88      163.98     48.99 o 
  -5   4   4     2762.94     2647.99    123.84 o 
  -4   4   4     1413.86     1548.82     46.05 o 
  -3   4   4     2174.24     2008.42     92.14 o 
  -2   4   4     4238.05     4163.80    148.70 o 
  -1   4   4     2078.22     2009.38     52.43 o 
   0   4   4       86.49       89.84     15.48 o 
   1   4   4     2114.25     2038.38     38.38 o 
   2   4   4     4273.27     4184.44     38.67 o 
   3   4   4     2205.65     1951.14     35.13 o 
   4   4   4     1558.15     1640.00     39.30 o 
   5   4   4     2736.42     2615.95     78.02 o 
   6   4   4      147.84      134.10     15.98 o 
   7   4   4       18.25       23.43     13.39 o 
   8   4   4        4.88       32.13     15.24 o 
   9   4   4      228.30      215.32     44.50 o 
  10   4   4      243.11      199.35     64.17 o 
  11   4   4       32.26       53.83     16.63 o 
  12   4   4       47.01       42.32     18.25 o 
 -11   5   4       21.49       29.62     22.45 o 
 -10   5   4       65.84      151.87     65.21 o 
  -9   5   4       39.82       45.34     31.70 o 
  -8   5   4      520.94      538.66    125.12 o 
  -7   5   4      335.43      275.34     81.26 o 
  -6   5   4       39.47       59.48     28.85 o 
  -5   5   4      102.11       70.42     14.86 o 
  -4   5   4      792.90      820.64     48.51 o 
  -3   5   4      761.98      811.08     78.35 o 
  -2   5   4      428.79      433.07     22.34 o 
  -1   5   4      619.73      646.08     34.11 o 
   0   5   4       72.79       62.83      6.02 o 
   1   5   4      650.15      655.57     41.54 o 
   2   5   4      459.47      427.95     15.52 o 
   3   5   4      729.57      757.87     45.48 o 
   4   5   4      842.40      831.55     37.76 o 
   5   5   4       82.63       60.10     15.72 o 
   6   5   4       44.64       60.70     20.90 o 
   7   5   4      324.81      349.68     57.09 o 
   8   5   4      525.84      501.96     91.40 o 
   9   5   4       41.84       72.45     22.62 o 
  10   5   4       70.76       77.67     30.52 o 
  11   5   4       20.02       31.45     15.70 o 
 -11   6   4       23.42       13.27     13.58 o 
 -10   6   4       42.58       78.18     38.34 o 
  -9   6   4        7.08       45.77     27.59 o 
  -8   6   4       13.33       72.44     24.14 o 
  -7   6   4      701.27      722.68    105.86 o 
  -6   6   4      200.07      162.05     27.66 o 
  -5   6   4       11.22        7.60     12.88 o 
  -4   6   4      349.70      307.10     25.62 o 
  -3   6   4     2194.57     2359.13     91.74 o 
  -2   6   4      566.15      577.20     41.75 o 
  -1   6   4     3237.10     3157.42     95.68 o 
   0   6   4      516.94      562.93     16.15 o 
   1   6   4     3227.02     3164.25     59.37 o 
   2   6   4      577.21      630.86     20.09 o 
   3   6   4     2187.34     2260.70     59.12 o 
   4   6   4      306.71      250.22     29.91 o 
   5   6   4       21.38       23.84     13.56 o 
   6   6   4      200.91      174.30     28.02 o 
   7   6   4      721.96      640.11    152.90 o 
   8   6   4       19.74       28.63     18.63 o 
   9   6   4        7.82       33.97     14.51 o 
  10   6   4       43.78       22.49     14.97 o 
  11   6   4       23.63       31.77     13.40 o 
 -10   7   4       53.10       51.09     22.31 o 
  -9   7   4      307.76      406.17    125.88 o 
  -8   7   4      261.29      289.42     83.16 o 
  -7   7   4      320.07      478.80     71.77 o 
  -6   7   4      168.45      178.45     41.66 o 
  -5   7   4      179.64      164.88     24.54 o 
  -4   7   4      301.78      390.65     54.80 o 
  -3   7   4       40.14       58.08     10.85 o 
  -2   7   4      420.25      472.19     37.54 o 
  -1   7   4     2038.60     1908.78     67.42 o 
   0   7   4      228.91      259.26     15.73 o 
   1   7   4     2002.51     1889.98     30.74 o 
   2   7   4      421.63      419.38     12.53 o 
   3   7   4       35.16       47.15     10.11 o 
   4   7   4      282.43      304.26     33.09 o 
   5   7   4      215.96      162.00     29.45 o 
   6   7   4      185.17      175.03     31.31 o 
   7   7   4      328.79      339.09     89.99 o 
   8   7   4      267.42      247.66     51.89 o 
   9   7   4      314.91      226.89     75.76 o 
  10   7   4       45.01       54.51     26.26 o 
 -10   8   4        9.98       21.89     12.32 o 
  -9   8   4       35.66       25.17     17.86 o 
  -8   8   4       36.88      110.37     48.43 o 
  -7   8   4      299.14      261.92     81.64 o 
  -6   8   4       39.69      102.45     34.14 o 
  -5   8   4      125.29      135.86     19.74 o 
  -4   8   4        2.53        3.72     11.59 o 
  -3   8   4      794.32      831.07     88.33 o 
  -2   8   4      291.14      283.05     49.17 o 
  -1   8   4     1548.12     1587.20     76.40 o 
   0   8   4        3.91       10.92      4.07 o 
   1   8   4     1536.32     1631.22     26.50 o 
   2   8   4      291.70      279.99     26.42 o 
   3   8   4      801.97      803.25     41.08 o 
   4   8   4        1.33        6.79      7.35 o 
   5   8   4      149.45      125.03     23.85 o 
   6   8   4       48.00       65.85     18.56 o 
   7   8   4      290.43      243.28     84.07 o 
   8   8   4       33.24       26.37     24.45 o 
   9   8   4       36.79       31.32     20.55 o 
  10   8   4       10.60       31.27     20.86 o 
  -9   9   4       19.30       24.31     27.18 o 
  -8   9   4        0.47       35.68     26.02 o 
  -7   9   4      253.99      258.55     65.08 o 
  -6   9   4      295.51      381.81     73.40 o 
  -5   9   4      482.41      545.44    116.25 o 
  -4   9   4       27.70       26.81     10.47 o 
  -3   9   4      222.58      214.95     29.53 o 
  -2   9   4      767.25      756.88     68.90 o 
  -1   9   4       38.72       47.29     15.02 o 
   0   9   4        4.83       21.87      7.07 o 
   1   9   4       39.70       47.65      9.08 o 
   2   9   4      734.38      670.77     38.11 o 
   3   9   4      259.44      257.21     22.73 o 
   4   9   4       37.45       30.09      7.86 o 
   5   9   4      494.08      585.01     59.95 o 
   6   9   4      293.18      231.63     47.50 o 
   7   9   4      268.72      133.16     53.57 o 
   8   9   4        0.80       11.52     13.39 o 
   9   9   4       16.44       47.94     16.32 o 
  -8  10   4        3.73       32.87     13.43 o 
  -7  10   4       27.50       40.58     27.07 o 
  -6  10   4        8.87       34.80     22.35 o 
  -5  10   4      794.63      814.79    148.25 o 
  -4  10   4       25.19       40.54     19.97 o 
  -3  10   4      145.40      158.03     23.05 o 
  -2  10   4      165.58      163.71     52.38 o 
  -1  10   4      208.81      244.04     44.44 o 
   0  10   4       17.38       19.87      5.32 o 
   1  10   4      233.32      231.98     23.07 o 
   2  10   4      159.45      119.04     16.94 o 
   3  10   4      150.84      121.15     23.96 o 
   4  10   4       22.62       20.08      5.77 o 
   5  10   4      803.61      689.53     86.57 o 
   6  10   4        6.75       17.22      7.13 o 
   7  10   4       30.01       22.33     14.03 o 
   8  10   4        2.88       12.05     14.94 o 
  -7  11   4       48.86       80.50     23.04 o 
  -6  11   4       67.95       37.88     16.73 o 
  -5  11   4      201.29      190.95     90.97 o 
  -4  11   4       11.44       36.09     15.69 o 
  -3  11   4      187.68      201.95     49.82 o 
  -2  11   4      153.61       88.95     27.50 o 
  -1  11   4      185.87      155.30     38.07 o 
   0  11   4      189.45      142.08     22.19 o 
   1  11   4      196.83      148.93     28.33 o 
   2  11   4      159.10      141.45     31.38 o 
   3  11   4      193.24      146.22     35.60 o 
   4  11   4       12.80       28.75     14.07 o 
   5  11   4      205.91      274.83     77.46 o 
   6  11   4       67.10       75.21     17.40 o 
   7  11   4       49.93      110.17     21.52 o 
  -5  12   4       75.66       97.68     30.33 o 
  -4  12   4       44.91       28.13     22.75 o 
  -3  12   4       36.75       52.97     24.60 o 
  -2  12   4       57.56       81.51     15.85 o 
  -1  12   4      254.67      247.29     77.25 o 
   0  12   4       11.77        7.51      7.54 o 
   1  12   4      240.56      139.06     68.19 o 
   3  12   4       44.48       20.21     15.47 o 
   4  12   4       42.51       49.79     11.57 o 
   5  12   4       76.37       62.40     14.67 o 
  -3  13   4       75.38       41.29     18.12 o 
  -2  13   4       17.04       12.00      8.93 o 
  -1  13   4       22.98       50.47     15.29 o 
   0  13   4        5.73        2.46      7.70 o 
   1   0   5     1719.13     1605.71     28.18 o 
   2   0   5        3.07       16.64      8.93 o 
   3   0   5     1696.07     1547.05     61.83 o 
   4   0   5      138.22       86.51     27.62 o 
   5   0   5      209.20      191.78     23.19 o 
   6   0   5      155.37      201.68     39.34 o 
   7   0   5      165.79      158.90     33.81 o 
   8   0   5      404.94      494.41    131.53 o 
   9   0   5      539.73      777.47    102.41 o 
  10   0   5       96.11       72.78     48.46 o 
  11   0   5        0.56       17.03     17.14 o 
 -12   1   5       34.13       74.31     36.64 o 
 -11   1   5      188.12      208.49     91.31 o 
 -10   1   5      382.55      401.78    105.41 o 
  -9   1   5       94.21      102.57     35.85 o 
  -8   1   5      135.19      154.71     40.06 o 
  -7   1   5     2666.99     2549.44    109.71 o 
  -6   1   5     1161.74     1095.72     85.03 o 
  -5   1   5     3574.99     3549.40    128.02 o 
  -4   1   5      293.60      323.01     43.34 o 
  -3   1   5      549.28      513.39     23.75 o 
  -2   1   5      140.84      180.52     18.54 o 
  -1   1   5     2088.33     2038.38     32.46 o 
   0   1   5      913.29      919.81     16.80 o 
   1   1   5     2101.74     2009.95     26.17 o 
   2   1   5      161.05      167.56     12.44 o 
   3   1   5      634.36      578.91     41.50 o 
   4   1   5      351.30      344.05     27.38 o 
   5   1   5     3501.42     3633.65     92.80 o 
   6   1   5     1084.89     1123.92     70.69 o 
   7   1   5     2774.43     2742.42     94.57 o 
   8   1   5      132.54      191.48     44.91 o 
   9   1   5       72.24       55.84     18.37 o 
  10   1   5      383.01      326.47    105.39 o 
  11   1   5      175.85      100.31     62.92 o 
  12   1   5       31.28       24.07     12.76 o 
 -11   2   5       51.50       33.15     22.40 o 
 -10   2   5      204.27      179.29     46.33 o 
  -8   2   5      151.82      157.31     42.92 o 
  -7   2   5      296.60      383.37    119.91 o 
  -6   2   5      233.94      404.95     67.98 o 
  -5   2   5      353.82      379.40     43.52 o 
  -4   2   5      880.63      821.16     54.23 o 
  -3   2   5     2205.33     2049.43     99.94 o 
  -2   2   5     2414.77     2249.08     36.01 o 
  -1   2   5      112.27       95.64     10.48 o 
   0   2   5     6367.81     5914.00     81.39 o 
   1   2   5      194.45      172.66     14.67 o 
   2   2   5     2380.70     2260.80     45.50 o 
   3   2   5     1891.37     1880.97    101.21 o 
   4   2   5      976.45     1027.01     39.81 o 
   5   2   5      352.93      403.58     41.72 o 
   6   2   5      238.20      277.03     23.50 o 
   7   2   5      328.21      383.03     61.74 o 
   8   2   5      131.08      194.99     50.27 o 
  10   2   5      228.79      291.58     62.89 o 
  11   2   5       53.22       77.95     23.01 o 
  12   2   5       13.23       54.45     28.23 o 
 -12   3   5       68.45       29.78     20.24 o 
 -11   3   5       52.62       95.73     37.68 o 
 -10   3   5      180.88      263.40     71.72 o 
  -9   3   5      366.19      439.19     83.08 o 
  -8   3   5      355.88      391.88     51.93 o 
  -7   3   5       39.80       50.97     20.03 o 
  -6   3   5     1547.22     1639.39    133.86 o 
  -5   3   5      612.70      628.08     43.19 o 
  -4   3   5     1812.80     1560.07     94.75 o 
  -3   3   5     4474.54     4330.05    146.03 o 
  -2   3   5     2346.59     2183.54     51.79 o 
  -1   3   5       46.93       32.11      5.29 o 
   0   3   5     1030.97      994.40     40.63 o 
   1   3   5       57.04       42.14      8.16 o 
   2   3   5     2166.08     2045.25     36.94 o 
   3   3   5     4538.58     4332.94    115.79 o 
   4   3   5     1825.24     1577.01     50.76 o 
   5   3   5      621.20      667.90     47.96 o 
   6   3   5     1523.64     1574.15     77.83 o 
   7   3   5       49.67       76.19     18.64 o 
   8   3   5      343.41      404.87     98.36 o 
   9   3   5      384.56      446.30     66.40 o 
  10   3   5      173.71      189.52     33.46 o 
  11   3   5       42.61       42.32     21.40 o 
  12   3   5       76.51       49.06     23.16 o 
 -11   4   5       26.70       41.18     26.15 o 
 -10   4   5       36.72       20.25     24.75 o 
  -9   4   5      160.95       81.84     26.31 o 
  -8   4   5       67.07       38.13     25.25 o 
  -7   4   5      304.75      440.93     62.55 o 
  -6   4   5      556.72      675.91     53.07 o 
  -5   4   5      134.25      177.16     37.80 o 
  -4   4   5     3052.55     3130.56     97.11 o 
  -3   4   5     3356.81     3552.56     87.69 o 
  -2   4   5      574.96      571.50     40.34 o 
  -1   4   5      627.00      631.73     34.98 o 
   0   4   5      217.47      184.59     23.51 o 
   1   4   5      780.85      732.87     17.42 o 
   2   4   5      583.13      624.73     17.23 o 
   3   4   5     3550.27     3598.00     77.06 o 
   4   4   5     3058.58     3113.95     80.67 o 
   5   4   5      171.87      185.62     19.84 o 
   6   4   5      589.30      562.78     45.85 o 
   7   4   5      262.68      294.45     39.79 o 
   8   4   5       47.52       25.73     10.98 o 
   9   4   5      176.04      147.28     43.29 o 
  10   4   5       44.70       48.91     18.25 o 
  11   4   5       27.59       34.53     18.08 o 
 -11   5   5       11.97       24.04     22.67 o 
 -10   5   5      181.25      160.92     82.96 o 
  -9   5   5      394.00      306.19     92.50 o 
  -8   5   5      130.15      148.86     37.15 o 
  -7   5   5      107.34      189.43     48.20 o 
  -6   5   5      308.22      347.93     48.32 o 
  -5   5   5      153.13      224.27     54.83 o 
  -4   5   5     1932.04     1960.52     71.63 o 
  -3   5   5      217.69      278.31     65.08 o 
  -2   5   5     2577.01     2597.63     73.30 o 
  -1   5   5      521.51      553.47     29.76 o 
   0   5   5      181.71      233.11     29.58 o 
   1   5   5      485.46      457.52     13.76 o 
   2   5   5     2503.89     2434.92     40.71 o 
   3   5   5      203.32      284.43     25.56 o 
   4   5   5     1897.21     1825.41     57.92 o 
   5   5   5      142.50      191.89     38.63 o 
   6   5   5      291.88      326.04     40.93 o 
   7   5   5      112.41      169.60     29.92 o 
   8   5   5      125.32      187.57     23.99 o 
   9   5   5      387.45      487.16     97.13 o 
  10   5   5      184.55      212.88     59.79 o 
  11   5   5       16.01       25.92      8.80 o 
 -11   6   5        9.46       33.27     19.70 o 
 -10   6   5        8.68       48.93     35.78 o 
  -9   6   5      101.39       68.48     45.33 o 
  -8   6   5      383.91      390.10    106.09 o 
  -7   6   5       73.12       50.73     24.71 o 
  -6   6   5       58.69       61.34     35.30 o 
  -5   6   5       13.02       18.38     12.43 o 
  -4   6   5      176.65      174.03     38.24 o 
  -3   6   5     1391.40     1347.33     52.57 o 
  -2   6   5     1585.63     1798.65     68.57 o 
  -1   6   5     1395.88     1415.65     62.40 o 
   0   6   5      519.03      669.01     69.16 o 
   1   6   5     1448.90     1480.98     41.22 o 
   2   6   5     1590.40     1774.89     50.75 o 
   3   6   5     1495.29     1510.09     26.99 o 
   4   6   5      161.58      162.97     19.67 o 
   5   6   5       16.41       35.50     10.26 o 
   6   6   5       60.90       42.16     13.32 o 
   7   6   5       96.50      171.38     25.56 o 
   8   6   5      415.12      386.78     55.23 o 
   9   6   5      103.60      106.41     52.12 o 
  10   6   5        5.97       42.82     18.36 o 
  11   6   5        7.14       14.71     13.05 o 
 -10   7   5       23.87       26.48     21.84 o 
  -9   7   5       41.45       87.84     30.56 o 
  -8   7   5      729.49      987.02    155.32 o 
  -7   7   5      106.52       98.67     34.90 o 
  -6   7   5      207.36      191.22     79.05 o 
  -5   7   5       29.23       26.63     24.29 o 
  -4   7   5      495.87      525.63     78.94 o 
  -3   7   5      339.09      389.10     38.42 o 
  -2   7   5      290.61      306.83     36.21 o 
  -1   7   5      496.33      481.29     53.51 o 
   0   7   5      568.56      674.52    109.82 o 
   1   7   5      511.16      540.07     22.40 o 
   2   7   5      310.16      340.79     30.30 o 
   3   7   5      318.18      363.71     12.38 o 
   4   7   5      454.24      427.89     31.56 o 
   5   7   5       39.14       34.56     11.67 o 
   6   7   5      215.99      274.47     62.39 o 
   7   7   5       98.78       94.02     21.50 o 
   8   7   5      716.07      721.09     83.90 o 
   9   7   5       40.22       36.91     16.72 o 
  10   7   5       28.07       33.02     14.40 o 
 -10   8   5        3.12       26.80     18.31 o 
  -9   8   5       40.79       37.82     26.20 o 
  -8   8   5      131.95       74.42     33.58 o 
  -7   8   5      117.15      104.57     36.95 o 
  -6   8   5      109.07      105.48     26.69 o 
  -5   8   5      175.61      179.52     37.52 o 
  -4   8   5       69.18       49.15     13.77 o 
  -3   8   5      342.77      315.45     35.55 o 
  -2   8   5     1278.03     1334.07     71.21 o 
  -1   8   5      644.09      687.88    106.91 o 
   0   8   5     1693.56     1820.17     62.54 o 
   1   8   5      630.31      616.33     31.16 o 
   2   8   5     1239.71     1367.37     49.25 o 
   3   8   5      300.22      318.36     25.56 o 
   4   8   5       90.31       86.26     11.29 o 
   5   8   5      175.84      143.46     26.83 o 
   6   8   5      124.50      122.55     31.17 o 
   7   8   5      120.29      162.08     34.03 o 
   8   8   5      144.62      111.34     39.07 o 
   9   8   5       43.72       63.22     18.69 o 
  10   8   5        4.26       22.36     17.11 o 
  -9   9   5       15.32       13.14      6.30 o 
  -8   9   5       23.46       51.51     21.81 o 
  -7   9   5       13.59       20.30     17.61 o 
  -6   9   5      211.31      203.51     85.31 o 
  -5   9   5       85.72      120.50     27.18 o 
  -4   9   5      470.11      426.80     37.02 o 
  -3   9   5      266.84      221.30     62.84 o 
  -2   9   5       93.70       80.51     16.94 o 
  -1   9   5      352.24      335.03     47.60 o 
   0   9   5       35.76       56.14     14.14 o 
   1   9   5      377.99      409.23     28.38 o 
   2   9   5       82.33       54.85     25.28 o 
   3   9   5      262.43      273.16     23.61 o 
   4   9   5      488.97      525.31     17.58 o 
   5   9   5       72.01       69.77     19.29 o 
   6   9   5      202.34      132.74     62.99 o 
   7   9   5       11.77        5.89      8.26 o 
   8   9   5       27.11       38.27     15.67 o 
   9   9   5       14.35       24.10     12.43 o 
  -8  10   5        3.05       11.37     13.86 o 
  -7  10   5       33.57       29.76     15.18 o 
  -6  10   5      186.14      197.31     55.60 o 
  -5  10   5      132.80      134.20     41.55 o 
  -4  10   5      613.65      802.90    160.14 o 
  -3  10   5        0.47        0.09     15.64 o 
  -2  10   5      238.84      214.46     80.32 o 
  -1  10   5      265.54      267.34     43.21 o 
   0  10   5      233.85      272.40     59.65 o 
   1  10   5      248.21      197.86     25.74 o 
   2  10   5      253.27      260.00     44.41 o 
   3  10   5        0.65        8.67      3.53 o 
   4  10   5      643.69      715.17     86.78 o 
   5  10   5      124.17      120.28     23.53 o 
   6  10   5      185.43      137.76     66.32 o 
   7  10   5       40.36       24.73      8.63 o 
   8  10   5        3.60       49.07     16.72 o 
  -7  11   5        7.10       31.23     14.77 o 
  -6  11   5       53.30       39.79     28.29 o 
  -5  11   5      118.79      112.66     42.15 o 
  -4  11   5       12.89       20.38     16.05 o 
  -3  11   5      130.78      154.32     45.71 o 
  -2  11   5      112.51      161.83     47.02 o 
  -1  11   5      241.87      352.45     81.29 o 
   0  11   5       70.16       63.92     32.72 o 
   1  11   5      229.23      258.25     39.94 o 
   2  11   5      117.21      104.61     42.69 o 
   3  11   5      113.43       92.57     34.50 o 
   4  11   5        9.45       15.10      6.83 o 
   5  11   5      122.26      100.68     37.45 o 
   6  11   5       58.55       43.69     19.97 o 
   7  11   5        8.56       18.21      8.93 o 
  -5  12   5       36.23       14.24     16.94 o 
  -4  12   5      145.86      139.92     21.93 o 
  -3  12   5        7.08       10.06     10.41 o 
  -2  12   5      135.17      159.88     57.83 o 
  -1  12   5       17.11       35.38     13.04 o 
   0  12   5      513.29      436.56    159.68 o 
   1  12   5       19.02       41.26     20.34 o 
  -2  13   5       19.57        9.83      7.20 o 
  -1  13   5      156.75      102.40     65.33 o 
   0  13   5        9.63       -0.15     12.22 o 
   0   0   6     3101.37     3109.38     55.14 o 
   1   0   6      109.31      127.55     15.44 o 
   2   0   6     1651.79     1540.71     28.84 o 
   3   0   6     1866.62     1724.94     36.61 o 
   4   0   6       84.13       67.59     12.72 o 
   5   0   6      218.08      204.65     49.72 o 
   6   0   6       56.13      110.92     32.43 o 
   7   0   6      710.73      891.29     62.56 o 
   8   0   6       20.23       27.85     21.40 o 
   9   0   6       13.94       21.67     23.35 o 
  10   0   6        0.10       36.23     24.44 o 
  11   0   6       62.16       71.23     32.06 o 
  12   0   6       15.97       28.90     30.75 o 
 -12   1   6       44.61       33.12     12.96 o 
 -11   1   6        4.78       45.39     19.21 o 
 -10   1   6       60.77       43.24     35.26 o 
  -9   1   6      266.19      243.59     82.55 o 
  -7   1   6        3.91       33.65     17.02 o 
  -6   1   6      459.93      548.90    116.96 o 
  -5   1   6     1340.61     1420.95     63.25 o 
  -4   1   6       28.68       37.97     12.25 o 
  -3   1   6      887.69      897.14     26.38 o 
  -2   1   6      429.93      446.61     18.96 o 
  -1   1   6    13005.88    12413.36    126.34 o 
   0   1   6    10902.21    10320.95     90.81 o 
   1   1   6    13388.99    12756.41    111.84 o 
   2   1   6      459.36      427.70     27.01 o 
   4   1   6       26.31       46.74     11.12 o 
   5   1   6     1534.03     1527.13     89.13 o 
   6   1   6      450.36      518.64     63.29 o 
   7   1   6       10.49       12.48     28.85 o 
   8   1   6      117.51      118.82     41.33 o 
   9   1   6      262.91      286.47     44.86 o 
  10   1   6       52.03       87.11     32.96 o 
  11   1   6        4.03       32.73     18.20 o 
  12   1   6       43.43       30.18     15.73 o 
 -12   2   6       47.57       41.93     28.69 o 
 -11   2   6      122.02      139.53     58.99 o 
 -10   2   6       17.19      112.50     38.76 o 
  -9   2   6        5.31       50.04     19.72 o 
  -8   2   6        6.43       23.05     16.35 o 
  -7   2   6      221.13      231.78     36.02 o 
  -6   2   6      654.35      692.03     63.68 o 
  -5   2   6       55.12       88.40     22.95 o 
  -4   2   6     1729.61     1459.88     71.51 o 
  -3   2   6      302.21      291.19     15.12 o 
  -2   2   6     1003.93      954.13     22.98 o 
  -1   2   6      814.10      811.17     19.28 o 
   0   2   6      458.93      476.53     17.85 o 
   1   2   6      788.78      826.36     33.12 o 
   2   2   6      985.35      930.78     63.11 o 
   3   2   6      240.26      224.24     13.75 o 
   4   2   6     1698.25     1526.77     59.89 o 
   5   2   6       66.73       59.91     14.78 o 
   6   2   6      692.38      659.02     60.96 o 
   7   2   6      168.84      141.59     20.98 o 
   8   2   6        4.84       47.92     25.55 o 
   9   2   6       11.99       -2.37     14.95 o 
  10   2   6       19.91       37.38     29.76 o 
  11   2   6      132.32      171.68     62.43 o 
  12   2   6       51.38       36.98     17.05 o 
 -12   3   6       32.55       41.06     20.83 o 
 -11   3   6       14.26       31.25     22.93 o 
  -9   3   6      210.43      195.24     72.17 o 
  -8   3   6      112.73       76.32     27.64 o 
  -7   3   6      766.55      857.07     82.64 o 
  -6   3   6      774.50      784.17     49.13 o 
  -5   3   6     1571.25     1719.87     91.38 o 
  -4   3   6     3550.02     3346.43    179.78 o 
  -2   3   6     2377.72     2260.27     38.37 o 
  -1   3   6     1844.95     1755.81     34.13 o 
   0   3   6     3775.37     3340.20     36.33 o 
   1   3   6     1720.61     1653.80     23.99 o 
   2   3   6     2491.81     2390.83     39.08 o 
   4   3   6     3616.35     3618.58    103.94 o 
   5   3   6     1677.94     1681.88     62.23 o 
   6   3   6      759.16      859.55    113.97 o 
   7   3   6      822.54      770.82     60.74 o 
   8   3   6      127.85      105.42     40.69 o 
   9   3   6      210.39      204.59     56.10 o 
  10   3   6      182.67      189.49     60.02 o 
  11   3   6       14.14       27.87     20.69 o 
  12   3   6       36.80       28.76     13.77 o 
 -11   4   6       26.36       80.64     33.79 o 
 -10   4   6       57.77       44.87     23.77 o 
  -9   4   6      479.76      620.78    176.21 o 
  -8   4   6      343.64      369.08     50.18 o 
  -7   4   6       56.67       33.96     21.32 o 
  -6   4   6      122.00      135.68     51.17 o 
  -5   4   6      437.69      456.51     55.57 o 
  -4   4   6      623.90      694.47     59.12 o 
  -3   4   6     1270.23     1119.36     91.65 o 
  -2   4   6      460.61      419.76     54.15 o 
  -1   4   6     1600.39     1652.91     80.40 o 
   0   4   6      441.19      469.90      9.79 o 
   1   4   6     1671.60     1628.27    101.57 o 
   2   4   6      503.61      463.08     35.26 o 
   3   4   6     1266.79     1098.76     36.46 o 
   4   4   6      609.41      572.49     29.44 o 
   5   4   6      478.11      513.42     61.06 o 
   6   4   6      102.54      102.66     49.44 o 
   7   4   6       32.52       35.35     15.71 o 
   8   4   6      336.89      260.56     52.29 o 
   9   4   6      473.31      613.96     80.97 o 
  10   4   6       66.77       65.70     19.90 o 
  11   4   6       26.87       56.48     43.66 o 
 -11   5   6        8.45       41.73     29.00 o 
 -10   5   6      105.92      107.00     51.90 o 
  -9   5   6       26.90       16.89     23.12 o 
  -8   5   6      510.85      570.63    126.72 o 
  -7   5   6       75.74       82.83     20.67 o 
  -6   5   6      278.91      263.97     35.25 o 
  -5   5   6      291.11      276.43     31.59 o 
  -4   5   6     2500.84     2606.63     83.42 o 
  -3   5   6     1130.40     1256.10     65.61 o 
  -2   5   6     3117.24     3138.84     85.67 o 
  -1   5   6      387.52      388.00     47.05 o 
   0   5   6     1333.15     1265.60     46.54 o 
   1   5   6      390.74      398.70     18.42 o 
   2   5   6     3193.80     3173.98     66.13 o 
   3   5   6     1159.66     1192.37     41.89 o 
   4   5   6     2551.82     2597.19     56.55 o 
   5   5   6      329.53      331.74     23.16 o 
   6   5   6      264.32      237.73     29.46 o 
   7   5   6       78.64       60.34     30.68 o 
   8   5   6      519.14      594.07     61.30 o 
   9   5   6       30.52       33.10     18.96 o 
  10   5   6      111.32      142.72     37.76 o 
  11   5   6        9.71       12.02     13.10 o 
 -10   6   6       12.43       55.26     21.76 o 
  -9   6   6      365.32      374.89    140.53 o 
  -8   6   6      218.27      252.79     66.25 o 
  -7   6   6      539.12      590.59    134.30 o 
  -6   6   6      156.95      179.45     37.69 o 
  -5   6   6      907.53      849.43     71.91 o 
  -4   6   6       80.56       75.05     18.45 o 
  -3   6   6      455.41      471.01     49.61 o 
  -2   6   6      370.38      415.91     48.02 o 
  -1   6   6      133.82      125.65     14.35 o 
   0   6   6      601.36      627.14     30.74 o 
   1   6   6      146.51      133.34     12.76 o 
   2   6   6      361.06      409.87     29.97 o 
   3   6   6      499.57      519.40     15.89 o 
   4   6   6       94.26       98.04     13.19 o 
   5   6   6      858.49      911.88     48.45 o 
   6   6   6      155.14      144.85     25.48 o 
   7   6   6      539.15      506.74     81.02 o 
   8   6   6      234.14      274.90     55.20 o 
   9   6   6      361.10      484.62     90.91 o 
  10   6   6       14.89       35.71     27.23 o 
 -10   7   6       50.22       38.61     23.45 o 
  -9   7   6       40.86       46.17     24.39 o 
  -8   7   6      260.21      182.60     70.40 o 
  -7   7   6       59.62       71.78     29.83 o 
  -6   7   6      190.06      219.77     33.15 o 
  -5   7   6        8.10       32.50     25.09 o 
  -4   7   6       16.29       19.67     10.24 o 
  -3   7   6       18.44        8.48     16.44 o 
  -2   7   6     2640.69     2709.83     79.15 o 
  -1   7   6      110.77      135.05     24.97 o 
   0   7   6     1954.89     2107.04     51.11 o 
   1   7   6      156.88      137.17     13.67 o 
   2   7   6     2628.33     2792.86     46.86 o 
   3   7   6       19.52        6.93     10.35 o 
   4   7   6       27.39       18.12      5.32 o 
   5   7   6        5.94       18.24     13.05 o 
   6   7   6      213.55      266.05     34.17 o 
   7   7   6       70.02       88.84     22.82 o 
   8   7   6      253.44      214.83     82.88 o 
   9   7   6       44.59       87.39     31.68 o 
  10   7   6       51.88       39.09     12.72 o 
  -9   8   6       15.09       23.95     12.45 o 
  -8   8   6      217.34      272.05     76.07 o 
  -7   8   6      280.43      277.42    115.02 o 
  -6   8   6      218.80      251.17     74.40 o 
  -5   8   6      130.09      147.35     27.16 o 
  -4   8   6       76.08       96.16     12.84 o 
  -3   8   6      730.62      775.92     62.42 o 
  -2   8   6      180.45      167.01     26.30 o 
  -1   8   6     1036.23      997.61     80.25 o 
   0   8   6        2.36       13.36     10.32 o 
   1   8   6     1025.62     1097.15     63.62 o 
   2   8   6      180.93      135.71     20.48 o 
   3   8   6      693.57      707.60    130.21 o 
   4   8   6       85.27      105.16     13.25 o 
   5   8   6      107.53      104.32     13.84 o 
   6   8   6      238.27      253.86     41.49 o 
   7   8   6      268.21      354.44     42.22 o 
   8   8   6      221.96      223.20     57.60 o 
   9   8   6       17.59       32.85      8.87 o 
  -8   9   6        3.61       51.82     23.40 o 
  -7   9   6        1.59       15.79     10.47 o 
  -6   9   6       82.94       86.92     25.58 o 
  -5   9   6      227.71      279.92     94.24 o 
  -4   9   6      142.61      163.83     50.28 o 
  -3   9   6       74.46       55.76     37.70 o 
  -2   9   6      200.48      193.05     23.12 o 
  -1   9   6       73.70       64.49     21.65 o 
   0   9   6      165.21      218.60     30.08 o 
   1   9   6       70.07       51.40      7.19 o 
   2   9   6      226.88      246.25     30.79 o 
   3   9   6       67.09       59.06     14.01 o 
   4   9   6      141.67      140.17     18.11 o 
   5   9   6      233.75      281.09     37.63 o 
   6   9   6       89.13      111.39     19.39 o 
   7   9   6        2.52       19.33      9.16 o 
   8   9   6        5.34       21.38     10.58 o 
  -7  10   6       37.19       39.99     16.80 o 
  -6  10   6      192.01      148.46     52.28 o 
  -5  10   6      119.93      151.46     48.76 o 
  -4  10   6      231.32      364.52     68.60 o 
  -3  10   6        8.73       20.72     12.71 o 
  -2  10   6       94.76       81.96     27.74 o 
  -1  10   6      138.40      118.08     29.06 o 
   0  10   6       42.64       12.94     12.23 o 
   1  10   6      129.07       93.18     27.77 o 
   2  10   6      109.15      110.24     21.29 o 
   3  10   6        5.78       19.56     10.28 o 
   4  10   6      247.11      285.80     48.14 o 
   5  10   6      114.58      105.53     24.28 o 
   6  10   6      203.31      143.14     39.96 o 
   7  10   6       36.65       53.20     15.74 o 
  -6  11   6       44.39      112.29     30.99 o 
  -5  11   6       10.57       67.12     25.03 o 
  -4  11   6      124.82      173.57     57.79 o 
  -3  11   6       20.41       36.52     18.74 o 
  -2  11   6        3.62       40.24     21.28 o 
  -1  11   6        0.81       35.97     17.64 o 
   0  11   6       66.98      116.50     37.98 o 
   1  11   6        1.78       12.91     12.94 o 
   3  11   6       19.12       15.87      8.01 o 
   4  11   6      133.76      100.44     41.80 o 
   5  11   6        8.18       10.66      8.65 o 
  -4  12   6        6.53       22.30      9.08 o 
  -3  12   6       19.70       32.04     13.81 o 
  -2  12   6       75.19      100.65     24.56 o 
  -1  12   6      115.96       83.22     40.85 o 
   0  12   6        5.95       19.86     13.36 o 
   1  12   6      125.50       96.69     34.85 o 
  -1  13   6       23.01       39.52     20.54 o 
   0  13   6       86.09       50.44     22.87 o 
   1  13   6       23.31       20.62     10.96 o 
   1   0   7     3624.82     3796.49     50.59 o 
   2   0   7      966.56      853.42     21.31 o 
   3   0   7     1852.66     1904.38     51.49 o 
   4   0   7       12.56        9.16      8.84 o 
   5   0   7       31.68       23.37      8.48 o 
   6   0   7     7718.49     7951.72    175.49 o 
   7   0   7       82.90      114.01     28.41 o 
   8   0   7     1913.62     1854.27    187.64 o 
   9   0   7       73.88      104.42     33.51 o 
  10   0   7      335.22      285.36    112.18 o 
  12   0   7      173.16      124.09     49.87 o 
 -12   1   7       19.16       45.48     17.35 o 
 -11   1   7      116.56      107.42     51.29 o 
 -10   1   7      197.65      135.60     53.07 o 
  -9   1   7      128.34      144.44     46.55 o 
  -8   1   7      161.10      167.58     46.67 o 
  -7   1   7      334.77      341.69     87.03 o 
  -6   1   7      198.66      273.38     51.95 o 
  -5   1   7       27.22       69.53     14.46 o 
  -4   1   7     1801.03     1887.14     51.66 o 
  -3   1   7      683.93      679.41     29.55 o 
  -2   1   7     4522.17     4584.55     45.28 o 
  -1   1   7     1111.29     1077.57     22.22 o 
   0   1   7    17768.06    17868.22    116.10 o 
   1   1   7     1143.01     1124.66     22.29 o 
   2   1   7     4591.79     4823.73     43.04 o 
   3   1   7      647.46      639.58     18.93 o 
   4   1   7     1604.52     1742.84     72.15 o 
   5   1   7       32.39       45.07     17.22 o 
   6   1   7      245.38      264.43     71.73 o 
   7   1   7      325.04      336.95     67.13 o 
   8   1   7      167.27      309.45     76.41 o 
   9   1   7      120.07      102.01     34.44 o 
  10   1   7      191.67      230.35     51.18 o 
  11   1   7      128.00       51.86     23.33 o 
  12   1   7       19.47        4.93     19.79 o 
 -12   2   7      101.43       89.08     41.16 o 
 -11   2   7       56.59       99.74     29.30 o 
 -10   2   7      426.31      311.00    104.64 o 
  -9   2   7       94.30      128.53     39.00 o 
  -8   2   7      604.89      596.56    159.49 o 
  -7   2   7      764.68      864.60     92.92 o 
  -6   2   7     1915.60     1907.91     92.38 o 
  -5   2   7     1661.63     1731.76     71.50 o 
  -4   2   7     2404.09     2433.92     65.60 o 
  -3   2   7      943.34      833.48     24.02 o 
  -2   2   7     1798.47     1638.01     29.85 o 
  -1   2   7     1298.90     1290.69     31.95 o 
   0   2   7      207.91      232.24     17.71 o 
   1   2   7     1354.23     1309.97     27.49 o 
   2   2   7     1834.10     1639.39     89.41 o 
   3   2   7      956.74      842.49     35.65 o 
   4   2   7     2468.32     2412.62     66.27 o 
   5   2   7     1690.42     1618.75     95.49 o 
   6   2   7     1917.67     2032.36     59.08 o 
   7   2   7      736.16      710.92    100.16 o 
   8   2   7      621.88      700.98     72.23 o 
   9   2   7      100.43      134.97     39.17 o 
  10   2   7      423.86      315.20    138.18 o 
  11   2   7       56.76       42.03     27.66 o 
  12   2   7      100.26       88.95     24.04 o 
 -11   3   7       13.43       47.91     34.83 o 
 -10   3   7       62.93       41.06     27.26 o 
  -9   3   7       96.12       62.76     29.17 o 
  -8   3   7       52.77      110.09     49.75 o 
  -7   3   7      163.58      176.50     77.63 o 
  -6   3   7     1158.89     1258.79     83.57 o 
  -5   3   7      960.81      995.67     98.13 o 
  -4   3   7     2299.91     2343.48     94.73 o 
  -3   3   7     1391.41     1253.96     50.16 o 
  -2   3   7     1295.91     1232.58     33.48 o 
  -1   3   7     1181.32     1206.48     26.06 o 
   1   3   7     1111.04     1158.09     16.00 o 
   2   3   7     1212.86     1182.52     55.22 o 
   3   3   7     1314.07     1122.26     76.82 o 
   4   3   7     2286.15     2346.47     82.05 o 
   5   3   7      990.49     1004.54     60.62 o 
   6   3   7     1154.40     1292.71     55.48 o 
   7   3   7      146.39      153.99     37.22 o 
   8   3   7       48.23       66.48     42.44 o 
   9   3   7       99.01      114.93     37.47 o 
  10   3   7       65.75       37.89     33.11 o 
  11   3   7       15.25       58.49     24.21 o 
 -11   4   7      103.77       61.52     28.76 o 
 -10   4   7      180.78      170.86     69.08 o 
  -9   4   7       37.58       58.95     32.65 o 
  -8   4   7      413.61      497.68    113.91 o 
  -7   4   7      214.98      283.07     55.37 o 
  -6   4   7        3.18       14.73     27.07 o 
  -5   4   7     1294.02     1306.95     92.02 o 
  -4   4   7     3073.65     3123.27    123.70 o 
  -3   4   7     2804.42     2989.95    197.14 o 
  -2   4   7      165.37      159.24     19.42 o 
  -1   4   7     1940.89     1852.08     61.15 o 
   0   4   7      760.74      744.26     21.29 o 
   1   4   7     1858.19     1841.59     37.68 o 
   2   4   7      198.24      173.75     34.90 o 
   3   4   7     2838.67     2660.12    174.93 o 
   4   4   7     3028.25     3188.00     81.19 o 
   5   4   7     1273.88     1174.31     43.00 o 
   6   4   7        2.29       18.73     10.42 o 
   7   4   7      238.37      234.68     33.09 o 
   8   4   7      414.53      443.51    114.60 o 
   9   4   7       29.00       46.82     21.06 o 
  10   4   7      181.22      184.19     46.78 o 
  11   4   7      108.12       83.83     35.30 o 
 -11   5   7       10.97       44.31     27.73 o 
 -10   5   7       39.24       26.62     28.08 o 
  -9   5   7       87.65      129.15     44.96 o 
  -8   5   7      112.38      117.73     32.57 o 
  -7   5   7      198.49      253.44     48.38 o 
  -6   5   7      350.85      366.42     89.37 o 
  -5   5   7      237.22      162.21     24.66 o 
  -4   5   7      662.77      670.26     64.10 o 
  -3   5   7      205.70      223.04     26.53 o 
  -2   5   7     4362.98     4186.57    143.77 o 
  -1   5   7     1342.07     1282.25     52.54 o 
   0   5   7      426.19      489.43     43.26 o 
   1   5   7     1376.24     1425.61     37.00 o 
   2   5   7     4459.28     4454.68    121.20 o 
   3   5   7      173.01      191.85     17.25 o 
   4   5   7      694.16      703.78     42.11 o 
   5   5   7      208.31      234.55     27.70 o 
   6   5   7      336.33      367.33     71.70 o 
   7   5   7      204.03      315.69     75.69 o 
   8   5   7      113.14      149.69     40.18 o 
   9   5   7       89.21      120.61     27.77 o 
  10   5   7       40.72       37.80     21.25 o 
  11   5   7        9.22       37.04     14.16 o 
 -10   6   7       40.07       58.53     32.92 o 
  -9   6   7      155.61      254.96     76.86 o 
  -8   6   7      217.57      242.60     78.79 o 
  -7   6   7      191.96      201.74     65.83 o 
  -6   6   7      120.13       92.13     27.56 o 
  -5   6   7      201.68      254.97     42.31 o 
  -4   6   7       57.26       58.59     48.82 o 
  -3   6   7     1330.57     1254.16     59.12 o 
  -2   6   7      627.79      559.32     71.97 o 
  -1   6   7      284.04      324.76     49.19 o 
   0   6   7      107.67       81.87     13.53 o 
   1   6   7      277.83      299.00      9.82 o 
   2   6   7      576.16      553.61     37.47 o 
   3   6   7     1329.98     1294.92     28.84 o 
   4   6   7       77.58       76.19     18.53 o 
   5   6   7      201.46      223.17     30.15 o 
   6   6   7       99.41      106.01     17.82 o 
   7   6   7      184.40      206.48     44.78 o 
   8   6   7      219.23      210.31     39.37 o 
   9   6   7      163.07      206.72     63.56 o 
  10   6   7       45.41       43.83     17.06 o 
 -10   7   7       14.61       30.65     17.09 o 
  -9   7   7       39.99       30.77     20.78 o 
  -8   7   7      244.97      179.50     73.19 o 
  -7   7   7      218.64      319.23     60.72 o 
  -6   7   7      109.75      114.07     31.95 o 
  -5   7   7      462.78      436.51    107.10 o 
  -4   7   7      796.01      815.68     72.32 o 
  -3   7   7      211.07      200.90     25.01 o 
  -2   7   7     1122.37     1103.34     53.08 o 
  -1   7   7      211.98      164.34     42.67 o 
   0   7   7     2386.27     2464.58     58.35 o 
   1   7   7      214.44      218.72     23.17 o 
   2   7   7     1140.92     1070.84     57.83 o 
   3   7   7      193.55      164.05     30.59 o 
   4   7   7      795.66      796.67     39.72 o 
   5   7   7      445.84      348.62     38.20 o 
   6   7   7      103.47       97.51     24.81 o 
   7   7   7      222.08      278.31     46.76 o 
   8   7   7      240.70      253.43     52.02 o 
   9   7   7       42.15       41.09     22.63 o 
  10   7   7       15.42       27.79     19.06 o 
  -9   8   7       50.53       75.04     27.55 o 
  -8   8   7       27.74       10.45     11.52 o 
  -7   8   7      157.89      216.06     86.64 o 
  -6   8   7       49.21       31.49     18.65 o 
  -4   8   7      134.36       97.58     23.51 o 
  -3   8   7      149.42      119.67     37.95 o 
  -2   8   7      348.00      324.59     39.73 o 
  -1   8   7      204.71      249.05     73.10 o 
   0   8   7      137.88      143.37     20.72 o 
   1   8   7      217.24      218.92     41.32 o 
   2   8   7      385.90      403.35     42.03 o 
   3   8   7      128.21      108.35     38.64 o 
   4   8   7      118.18       81.45     11.73 o 
   5   8   7      304.95      336.43     32.45 o 
   6   8   7       62.33       64.51     16.36 o 
   7   8   7      162.58      165.92     42.53 o 
   8   8   7       22.73       23.15     11.37 o 
   9   8   7       48.05       50.63     23.16 o 
  -8   9   7        4.95       14.50     20.02 o 
  -7   9   7       12.54       34.27     19.90 o 
  -6   9   7      278.69      325.79     99.72 o 
  -5   9   7      151.43      246.00     67.87 o 
  -4   9   7      370.91      403.29    103.42 o 
  -3   9   7       90.10      120.29     32.07 o 
  -2   9   7      200.58      305.53     59.42 o 
  -1   9   7      763.99      822.61    143.52 o 
   0   9   7      672.64      760.06     83.26 o 
   1   9   7      700.71      826.98     75.97 o 
   2   9   7      196.84      231.52     22.48 o 
   3   9   7       92.29      127.82     35.33 o 
   4   9   7      367.36      338.23     95.47 o 
   5   9   7      150.62      157.44     23.50 o 
   6   9   7      280.39      302.78     59.13 o 
   7   9   7       16.81       18.29     15.30 o 
   8   9   7        6.59       10.56     11.08 o 
  -7  10   7        4.71        8.65     13.85 o 
  -6  10   7       15.74       54.78     26.11 o 
  -5  10   7       87.37      156.37     52.72 o 
  -4  10   7       14.18       19.98     11.94 o 
  -3  10   7       33.74       60.68     19.06 o 
  -2  10   7       46.93       64.11     27.04 o 
  -1  10   7       49.92       78.84     29.52 o 
   0  10   7       17.55       13.66     10.20 o 
   1  10   7       45.96       70.03     26.28 o 
   2  10   7       49.76       35.14     15.66 o 
   3  10   7       40.70       28.64     13.17 o 
   4  10   7       15.07       26.49     15.96 o 
   5  10   7       83.23       80.26     31.64 o 
   6  10   7       15.48       13.87     15.35 o 
   7  10   7        2.32       25.88     14.58 o 
  -6  11   7       27.68       22.19     12.51 o 
  -5  11   7      262.69      307.54     62.76 o 
  -4  11   7       20.76       11.36     22.30 o 
  -3  11   7      134.81      147.15     49.31 o 
  -2  11   7       62.40       69.85     29.82 o 
  -1  11   7      235.44      258.51     94.64 o 
   0  11   7      207.81      225.50     81.00 o 
   1  11   7      264.38      323.91    120.44 o 
  -4  12   7        7.18        8.62     13.47 o 
  -3  12   7       15.76        4.95      6.77 o 
  -2  12   7       62.97       25.24     12.73 o 
  -1  12   7       10.93        7.86      8.64 o 
   0  12   7       87.09      111.65     30.60 o 
   1  12   7       11.22       13.87     11.93 o 
   0   0   8    23455.87    23645.94    251.42 o 
   1   0   8     2049.43     2233.75     28.03 o 
   2   0   8     7180.98     7356.54     62.63 o 
   3   0   8      905.85      935.86     53.40 o 
   4   0   8     1461.37     1619.74     74.65 o 
   5   0   8        5.83       31.68     12.49 o 
   6   0   8      274.94      256.44     48.51 o 
   7   0   8      229.69      245.98     53.41 o 
   8   0   8      291.50      225.39     65.36 o 
   9   0   8       14.61       50.21     31.27 o 
  10   0   8      221.50      164.52     59.97 o 
  11   0   8       39.88       77.73     32.37 o 
 -11   1   8        2.11       11.08     12.26 o 
 -10   1   8      135.83      122.90     64.90 o 
  -9   1   8       39.77       20.90     24.25 o 
  -8   1   8      121.28      166.75     47.83 o 
  -7   1   8      120.48      166.59     38.39 o 
  -6   1   8     1378.49     1370.26     87.03 o 
  -5   1   8      210.97      194.79     31.85 o 
  -4   1   8       83.51       81.55     12.45 o 
  -3   1   8     3204.20     3064.06     66.19 o 
  -2   1   8      264.15      270.45     32.11 o 
  -1   1   8     3406.57     3493.42     39.43 o 
   0   1   8       64.11       80.89      9.25 o 
   1   1   8     3454.37     3463.74     54.63 o 
   2   1   8      229.80      220.62     33.53 o 
   3   1   8     3109.77     2943.65     74.07 o 
   4   1   8      108.96      159.35     22.27 o 
   5   1   8      204.59      246.99     36.01 o 
   6   1   8     1356.28     1361.15     55.20 o 
   7   1   8      132.32      106.43     19.91 o 
   8   1   8      111.29      176.18     52.60 o 
   9   1   8       38.57       64.33     29.21 o 
  10   1   8      147.87      114.97     49.37 o 
  11   1   8        2.74       -8.88     18.40 o 
 -11   2   8       33.03       69.79     39.23 o 
 -10   2   8       48.21       66.34     34.64 o 
  -9   2   8       45.13      145.27     51.71 o 
  -8   2   8      152.27      145.53     38.16 o 
  -7   2   8      195.66      233.05     56.49 o 
  -6   2   8     1811.69     1937.68    104.07 o 
  -5   2   8     1153.69     1126.53     71.40 o 
  -4   2   8     3690.92     3772.32    100.28 o 
  -3   2   8      397.23      401.56     24.51 o 
  -2   2   8     4138.79     4323.94     73.89 o 
  -1   2   8      566.69      526.33     21.35 o 
   0   2   8    10865.91    10922.97     72.07 o 
   1   2   8      523.39      507.53     17.85 o 
   2   2   8     4173.38     4352.75     75.92 o 
   3   2   8      429.05      456.57     34.09 o 
   4   2   8     3700.88     3907.07    158.26 o 
   5   2   8     1083.61     1140.61     55.58 o 
   6   2   8     1803.14     1976.26    114.31 o 
   7   2   8      214.75      150.88     25.01 o 
   8   2   8      166.56      160.49     41.06 o 
   9   2   8       46.85       80.21     40.60 o 
  10   2   8       48.60       27.96     19.44 o 
  11   2   8       29.46       24.79     17.81 o 
 -11   3   8       36.37       53.37     21.18 o 
 -10   3   8      117.59       86.40     49.28 o 
  -9   3   8       56.11       48.50     34.56 o 
  -8   3   8      339.99      341.13     86.82 o 
  -7   3   8       18.45       44.11     19.99 o 
  -6   3   8      166.20      174.95     29.60 o 
  -5   3   8      963.65     1034.37     38.47 o 
  -4   3   8      915.43      996.78     90.26 o 
  -3   3   8     2287.25     2206.23     74.65 o 
  -2   3   8      497.07      503.36     26.07 o 
  -1   3   8     1600.10     1554.23     36.99 o 
   0   3   8      635.02      749.11     29.62 o 
   1   3   8     1589.61     1574.23     37.18 o 
   2   3   8      427.78      466.45     20.62 o 
   3   3   8     2228.93     2260.16     83.78 o 
   4   3   8      923.11      934.30     30.47 o 
   5   3   8      903.92      932.97    134.33 o 
   6   3   8      205.15      231.35     27.93 o 
   7   3   8       10.92      -10.31     16.06 o 
   8   3   8      313.51      365.05     78.47 o 
   9   3   8       59.29       93.77     38.27 o 
  10   3   8      118.91      124.83     49.12 o 
  11   3   8       34.68       74.48     28.84 o 
 -11   4   8       81.05       35.66     28.17 o 
 -10   4   8       49.68       50.10     35.10 o 
  -9   4   8      218.13      240.72     59.56 o 
  -8   4   8       56.29       74.19     46.45 o 
  -7   4   8       25.02       32.17     19.27 o 
  -6   4   8      771.74      760.31    167.42 o 
  -5   4   8     1698.63     1592.31    181.17 o 
  -4   4   8     2405.90     2588.82     79.40 o 
  -3   4   8     2041.31     1995.73     68.16 o 
  -2   4   8     5528.84     5990.78    122.22 o 
  -1   4   8      116.43      104.95     22.21 o 
   0   4   8      259.49      313.37     16.49 o 
   1   4   8      126.36      127.93     14.32 o 
   2   4   8     5398.04     5817.57    116.68 o 
   3   4   8     2021.66     2013.88     54.62 o 
   4   4   8     2378.30     2517.05     76.24 o 
   5   4   8     1706.01     1712.30    120.75 o 
   6   4   8      809.87      893.95     84.24 o 
   7   4   8       15.98       31.94     19.83 o 
   8   4   8       57.20       68.34     27.49 o 
   9   4   8      226.03      202.42     73.42 o 
  10   4   8       45.28       47.65     27.33 o 
  11   4   8       84.09       67.30     22.88 o 
 -10   5   8      245.72      143.26     50.70 o 
  -9   5   8       24.52       78.01     25.10 o 
  -8   5   8      616.34      731.34    156.67 o 
  -7   5   8      218.46      159.99     41.42 o 
  -6   5   8      140.43      237.06     36.49 o 
  -5   5   8      115.91      127.87     52.46 o 
  -4   5   8      737.18      666.65     54.44 o 
  -3   5   8      650.11      747.64     79.65 o 
  -2   5   8     1107.81     1153.11     52.75 o 
  -1   5   8      999.63      952.34     40.26 o 
   0   5   8       93.53      123.52     19.48 o 
   1   5   8      983.41     1024.76     57.41 o 
   2   5   8     1165.59     1127.78     56.81 o 
   3   5   8      631.02      682.54     23.89 o 
   4   5   8      713.64      706.37     44.95 o 
   5   5   8       96.54      104.26     24.28 o 
   6   5   8      135.43      192.07     52.21 o 
   7   5   8      197.70      197.38     32.08 o 
   8   5   8      619.66      632.14     99.58 o 
   9   5   8       33.01       30.20     13.25 o 
  10   5   8      235.77      273.47     37.06 o 
 -10   6   8       16.96       27.57     18.63 o 
  -8   6   8      108.27      229.12     56.20 o 
  -7   6   8      315.59      409.99     77.49 o 
  -6   6   8       60.16       81.26     18.11 o 
  -5   6   8       54.94       43.11     20.40 o 
  -4   6   8      221.99      216.75     30.71 o 
  -3   6   8     1471.04     1616.34     76.40 o 
  -2   6   8     1031.61     1203.54    120.66 o 
  -1   6   8     1856.40     2044.29    127.50 o 
   0   6   8      554.33      685.22    102.29 o 
   1   6   8     1868.90     1901.15     32.30 o 
   2   6   8      990.73      990.58     31.02 o 
   3   6   8     1539.81     1455.71     60.60 o 
   4   6   8      228.15      225.02     26.60 o 
   5   6   8       74.39       85.68     20.15 o 
   6   6   8       52.56       33.25     10.07 o 
   7   6   8      316.82      388.52     64.66 o 
   8   6   8      118.56      119.13     33.33 o 
   9   6   8       94.60       75.73     20.70 o 
  10   6   8       19.22       17.06      8.59 o 
  -9   7   8      122.16       76.68     31.08 o 
  -8   7   8      184.12      230.26     70.69 o 
  -7   7   8      117.91      143.16     53.23 o 
  -6   7   8      351.41      230.23     78.51 o 
  -5   7   8        4.06       65.61     24.76 o 
  -4   7   8       99.24      123.46     56.35 o 
  -3   7   8       98.75      110.44     24.29 o 
  -2   7   8      565.01      558.44     58.79 o 
  -1   7   8      210.83      226.69     28.62 o 
   0   7   8      156.41      151.67     20.22 o 
   1   7   8      196.07      169.23     29.11 o 
   2   7   8      522.65      494.10     36.60 o 
   3   7   8       85.60      125.72     28.09 o 
   4   7   8      103.22      107.19     11.71 o 
   5   7   8        7.32       29.61     10.24 o 
   6   7   8      318.12      330.92     53.29 o 
   7   7   8      112.65      145.62     41.47 o 
   8   7   8      184.21      179.42     49.92 o 
  -9   8   8        2.93        8.28     11.90 o 
  -8   8   8      103.31       72.07     65.24 o 
  -7   8   8      113.26       73.99     28.58 o 
  -6   8   8      197.42      235.17     47.62 o 
  -5   8   8      154.77      164.78     49.31 o 
  -4   8   8      156.01      160.89     61.09 o 
  -3   8   8      260.39      341.19     57.87 o 
  -2   8   8       58.20       28.90     14.47 o 
  -1   8   8     1051.89     1135.42    112.07 o 
   0   8   8      134.98      212.24     47.32 o 
   1   8   8     1074.56     1086.18    113.62 o 
   2   8   8       68.87       50.99     10.39 o 
   3   8   8      289.99      378.81     20.59 o 
   4   8   8      150.21      141.11     54.30 o 
   5   8   8      179.85      169.58     24.96 o 
   6   8   8      206.90      209.37     60.22 o 
   7   8   8      116.84      165.37     33.84 o 
   8   8   8      102.17      119.06     20.96 o 
   9   8   8        1.63       27.11     12.00 o 
  -8   9   8        2.32       28.06     15.35 o 
  -7   9   8       67.96       79.71     26.78 o 
  -6   9   8       85.24       92.95     46.35 o 
  -5   9   8      337.42      410.91    110.41 o 
  -4   9   8       86.75       98.28     32.53 o 
  -3   9   8       53.42      108.41     36.58 o 
  -2   9   8      558.67      573.87    119.74 o 
  -1   9   8       35.59       56.01     19.93 o 
   0   9   8        6.97       26.35     14.33 o 
   1   9   8       36.94       31.16     13.70 o 
   2   9   8      527.38      477.00     53.76 o 
   3   9   8       50.94       67.70     28.58 o 
   4   9   8       74.37       77.64     32.07 o 
   5   9   8      329.98      275.76     53.15 o 
   6   9   8       85.17      110.96     29.19 o 
   7   9   8       68.48       53.74     25.35 o 
   8   9   8        3.80       20.90     19.77 o 
  -7  10   8       14.79       21.79     14.27 o 
  -6  10   8       10.08       26.83     11.76 o 
  -5  10   8      250.40      259.84     76.05 o 
  -4  10   8       42.60       56.37     25.73 o 
  -3  10   8       82.32      131.91     42.22 o 
  -2  10   8       13.59       29.11     13.54 o 
  -1  10   8       70.92       84.39     32.76 o 
   0  10   8       59.38      113.24     47.12 o 
   1  10   8       94.32      120.15     45.74 o 
   3  10   8       78.51       45.55     23.22 o 
   4  10   8       45.01       74.19     24.77 o 
   5  10   8      254.72      184.19     78.87 o 
   6  10   8       10.55       35.47     17.81 o 
   7  10   8       18.53       22.32     10.89 o 
  -5  11   8       75.66       60.68     30.72 o 
  -4  11   8       18.10       27.47     14.68 o 
  -3  11   8       15.50       14.39     11.61 o 
  -2  11   8       47.85       34.48     17.29 o 
  -1  11   8       71.92       72.29     36.80 o 
   0  11   8        5.74       31.34     13.84 o 
   1  11   8       73.26       78.69     24.83 o 
  -3  12   8        0.73       24.72     11.37 o 
  -2  12   8       25.06       17.53     12.96 o 
  -1  12   8       79.97      109.72     43.90 o 
   0  12   8       17.91       13.30     17.84 o 
   1  12   8       67.71       72.55     32.71 o 
   1   0   9     6700.99     7204.60    117.10 o 
   2   0   9       93.31      110.12     14.24 o 
   3   0   9      200.79      152.32     15.63 o 
   4   0   9      509.91      529.08     39.37 o 
   5   0   9      106.48      182.71     47.89 o 
   6   0   9      147.63      127.11     26.21 o 
   7   0   9      105.22       89.67     17.18 o 
   8   0   9        6.22        4.90     23.64 o 
   9   0   9      937.03      847.32    174.13 o 
  10   0   9       82.72       47.11     27.60 o 
  11   0   9        0.00       10.91     11.42 o 
 -11   1   9      283.58      214.97     91.64 o 
 -10   1   9       29.12       39.28     18.83 o 
  -9   1   9      507.17      438.87     72.81 o 
  -8   1   9      215.68      212.09     91.64 o 
  -7   1   9     3347.36     3545.17    163.45 o 
  -6   1   9      540.73      490.66     38.49 o 
  -5   1   9     3253.83     3379.04     69.37 o 
  -4   1   9      299.06      307.48     24.85 o 
  -3   1   9       55.40       42.27      9.59 o 
  -2   1   9      300.64      314.54     18.75 o 
  -1   1   9      407.06      409.50     23.06 o 
   0   1   9      940.42      948.29     33.01 o 
   1   1   9      424.90      432.09     22.44 o 
   2   1   9      325.96      349.42     36.45 o 
   3   1   9       74.31       91.01     13.35 o 
   4   1   9      304.35      342.15     60.56 o 
   5   1   9     3220.09     3371.98     90.33 o 
   6   1   9      527.07      532.23     46.05 o 
   7   1   9     3384.39     3534.33    220.45 o 
   8   1   9      211.79      207.21     61.71 o 
   9   1   9      482.49      377.01    128.17 o 
  10   1   9       29.61       18.32     15.55 o 
  11   1   9      291.77      160.75    111.08 o 
 -11   2   9        8.25       10.84      7.62 o 
 -10   2   9      206.19      164.16     64.79 o 
  -9   2   9       54.98       20.05     25.97 o 
  -8   2   9      387.49      364.98     95.30 o 
  -7   2   9      938.58      885.90     87.75 o 
  -6   2   9       31.52       43.10     23.83 o 
  -5   2   9      906.66      902.41     30.26 o 
  -4   2   9      130.01      135.03     16.33 o 
  -3   2   9     1475.38     1481.33     47.79 o 
  -2   2   9      988.05      999.84     38.56 o 
  -1   2   9      345.31      388.93     27.91 o 
   0   2   9     1096.51      910.21     29.15 o 
   1   2   9      373.02      418.58     14.81 o 
   2   2   9      968.61      992.35     48.79 o 
   3   2   9     1288.54     1413.99     43.06 o 
   4   2   9      139.62      206.56     38.23 o 
   5   2   9      865.02      933.68     64.27 o 
   6   2   9       30.18       51.76     18.87 o 
   7   2   9      965.86      948.47    114.26 o 
   8   2   9      362.99      314.80     62.92 o 
   9   2   9       57.09       32.17     29.43 o 
  10   2   9      220.17      166.54     75.93 o 
  11   2   9        7.72       57.27     24.17 o 
 -11   3   9      108.84      121.47     35.10 o 
 -10   3   9      250.37      184.52     71.71 o 
  -9   3   9      373.51      361.27    128.86 o 
  -8   3   9      112.61      105.39     29.67 o 
  -7   3   9      331.51      397.44     79.33 o 
  -6   3   9     1304.93     1545.71    134.10 o 
  -5   3   9     1366.50     1585.17     59.13 o 
  -4   3   9      550.23      516.53     49.26 o 
  -3   3   9     2464.17     2359.83     51.62 o 
  -2   3   9     1402.70     1446.99     42.18 o 
  -1   3   9       65.67       64.66      8.10 o 
   0   3   9      142.11      150.66     20.81 o 
   1   3   9       75.39       64.09      6.92 o 
   2   3   9     1376.20     1414.13     44.72 o 
   3   3   9     2465.88     2355.06     59.48 o 
   4   3   9      550.49      560.75     26.47 o 
   5   3   9     1382.14     1499.71     90.20 o 
   6   3   9     1326.35     1338.14    141.66 o 
   7   3   9      334.09      368.30    103.52 o 
   8   3   9      107.27      145.82     43.70 o 
   9   3   9      370.48      432.33    150.02 o 
  10   3   9      245.67      253.57     73.28 o 
  11   3   9      106.86       63.01     36.41 o 
 -10   4   9       25.47       35.36     23.56 o 
  -9   4   9       12.89       61.17     35.29 o 
  -8   4   9      119.90      176.98     67.80 o 
  -7   4   9      301.10      370.78     34.49 o 
  -6   4   9       50.15       93.39     35.89 o 
  -5   4   9     1035.14     1158.94    149.63 o 
  -4   4   9      359.35      381.17     30.53 o 
  -3   4   9     2182.51     2175.75     82.20 o 
  -2   4   9      199.95      156.77     16.92 o 
  -1   4   9      182.03      257.17     23.67 o 
   0   4   9      897.33      794.51     27.89 o 
   1   4   9      142.19      196.54     19.89 o 
   2   4   9      197.41      154.61     15.94 o 
   3   4   9     2147.75     2132.62     58.02 o 
   4   4   9      368.20      362.52     30.35 o 
   5   4   9     1003.63     1011.19     58.22 o 
   6   4   9       45.76       59.22     22.91 o 
   7   4   9      293.71      343.48     35.19 o 
   8   4   9      115.17       85.60     45.11 o 
   9   4   9       13.89       19.33     14.01 o 
  10   4   9       22.49       25.52     16.58 o 
 -10   5   9      159.74      136.46     48.06 o 
  -9   5   9      461.35      623.39     50.05 o 
  -8   5   9      194.00      273.88     60.30 o 
  -7   5   9       72.02       56.00     23.63 o 
  -6   5   9      146.43      163.06     32.71 o 
  -5   5   9      113.04      143.70     35.19 o 
  -4   5   9     1318.79     1288.37     71.16 o 
  -3   5   9      337.18      299.50     58.47 o 
  -2   5   9     1554.97     1485.77     46.07 o 
  -1   5   9      137.50      150.85     21.54 o 
   0   5   9       19.19       20.26      5.17 o 
   1   5   9      125.40      114.42     13.48 o 
   2   5   9     1513.13     1515.71     34.09 o 
   3   5   9      338.03      353.06     18.04 o 
   4   5   9     1352.96     1303.72     90.14 o 
   5   5   9      136.48      207.95     46.36 o 
   6   5   9      124.01      150.11     53.39 o 
   7   5   9       78.95      108.89     42.83 o 
   8   5   9      202.68      282.66     55.33 o 
   9   5   9      458.01      364.09     92.60 o 
  10   5   9      160.63       70.95     37.55 o 
 -10   6   9       10.88       20.12     12.42 o 
  -9   6   9       27.33       14.99     23.93 o 
  -8   6   9      150.88      162.01     46.86 o 
  -7   6   9      160.27      131.33     54.54 o 
  -6   6   9       59.32       28.97     15.97 o 
  -5   6   9       29.91       27.54     26.35 o 
  -4   6   9       18.84       43.53     24.00 o 
  -3   6   9     1969.35     1833.58    134.68 o 
  -2   6   9       61.39       75.44     18.64 o 
  -1   6   9     2762.15     2774.79    123.62 o 
   0   6   9       78.40       65.98     14.34 o 
   1   6   9     2757.68     2868.04     63.59 o 
   2   6   9       82.94       89.36      9.39 o 
   3   6   9     1964.11     1853.46     97.83 o 
   4   6   9       22.55       24.73      6.60 o 
   5   6   9       20.74       42.36      9.89 o 
   6   6   9       49.09       54.36     15.08 o 
   7   6   9      145.55      108.47     31.64 o 
   8   6   9      149.68      141.67     39.54 o 
   9   6   9       26.24       32.31     18.41 o 
  10   6   9        9.90       28.82     12.17 o 
  -9   7   9       11.48       34.72     30.29 o 
  -8   7   9      382.15      303.72    139.22 o 
  -7   7   9       61.33       57.29     35.08 o 
  -6   7   9      179.29      161.01     41.69 o 
  -5   7   9       13.18       22.89     11.20 o 
  -4   7   9      165.75      251.76     58.41 o 
  -3   7   9       53.02       47.76     21.59 o 
  -2   7   9      273.99      342.98     68.45 o 
  -1   7   9      329.63      313.48     39.84 o 
   0   7   9      239.31      258.20     34.24 o 
   1   7   9      340.42      281.03     45.26 o 
   2   7   9      288.72      287.02     20.00 o 
   3   7   9       62.22       28.92     10.81 o 
   4   7   9      142.83      158.99     26.89 o 
   5   7   9       18.29       31.71      8.33 o 
   6   7   9      186.14      205.14     58.16 o 
   7   7   9       63.55       47.66     21.23 o 
   8   7   9      374.97      456.18     72.34 o 
   9   7   9       12.93       13.22     11.81 o 
  -8   8   9       48.97       63.00     30.97 o 
  -7   8   9       10.39       21.80     18.43 o 
  -6   8   9       26.94       30.08     25.80 o 
  -5   8   9      580.14      462.21    138.33 o 
  -4   8   9       23.84       36.34     17.55 o 
  -3   8   9      578.09      627.86    123.87 o 
  -2   8   9      506.13      567.95     97.35 o 
  -1   8   9     1312.70     1455.73    232.97 o 
   0   8   9       75.67       98.46     27.72 o 
   1   8   9     1317.76     1486.24    147.10 o 
   2   8   9      481.45      526.09     12.00 o 
   3   8   9      557.63      484.94     75.21 o 
   4   8   9       18.04       16.25     11.86 o 
   5   8   9      565.15      588.78     50.58 o 
   6   8   9       29.85       69.67     21.54 o 
   7   8   9        6.94       29.27     12.66 o 
   8   8   9       50.41       39.50     15.31 o 
  -7   9   9        1.34       -1.17     13.83 o 
  -6   9   9       45.63       27.63     22.14 o 
  -5   9   9       18.17        5.91     19.57 o 
  -4   9   9       53.68       52.28     21.29 o 
  -3   9   9       68.55       78.97     26.00 o 
  -2   9   9       99.03       81.38     31.78 o 
  -1   9   9      120.71      123.12     38.69 o 
   0   9   9      261.21      209.42     88.83 o 
   1   9   9      138.33      110.87     39.85 o 
   2   9   9      101.43       51.78     19.78 o 
   3   9   9       63.77       42.11     15.89 o 
   4   9   9       55.30       66.14     24.87 o 
   5   9   9       16.58       24.58     16.43 o 
   6   9   9       43.61       82.54     26.36 o 
   7   9   9        0.88       21.85     21.91 o 
  -6  10   9      103.61      149.15     41.50 o 
  -5  10   9      203.62      270.94     67.39 o 
  -4  10   9      224.74      269.09     99.38 o 
  -3  10   9       95.20      114.60     41.82 o 
  -2  10   9        6.53       52.84     35.72 o 
  -1  10   9      312.65      247.65     71.26 o 
   0  10   9      407.57      462.54    123.59 o 
   1  10   9      299.02      287.26     79.99 o 
  -5  11   9       61.38       43.79     20.82 o 
  -4  11   9       18.47       22.17     19.35 o 
  -3  11   9       61.86       59.31     15.33 o 
  -2  11   9       90.97      108.35     50.21 o 
  -1  11   9       36.04       44.76     20.98 o 
   0  11   9        0.37       44.64     16.73 o 
   1  11   9       30.37       24.67     19.03 o 
  -2  12   9      109.37      110.94     34.04 o 
  -1  12   9       77.25       31.21     17.24 o 
   0  12   9      191.56      165.06     77.38 o 
   1  12   9       79.76       77.88     27.06 o 
   0   0  10     1501.50     1456.50     53.82 o 
   1   0  10      111.00      121.50     16.13 o 
   2   0  10      662.38      602.54     42.62 o 
   3   0  10       20.56       16.98     12.32 o 
   4   0  10      687.64      681.72     35.85 o 
   5   0  10       14.25       30.77      9.36 o 
   6   0  10      634.62      575.78    134.92 o 
   7   0  10      401.12      422.41     89.68 o 
   8   0  10      268.76      281.88     67.72 o 
   9   0  10       18.02       54.67     35.96 o 
  10   0  10        7.90       18.26     18.83 o 
  11   0  10      259.96      140.52    109.97 o 
 -11   1  10       17.04       27.67     21.33 o 
 -10   1  10       88.42       71.52     43.85 o 
  -9   1  10       14.88       41.31     27.60 o 
  -8   1  10       91.57      118.15     44.82 o 
  -7   1  10       84.25      120.68     49.19 o 
  -6   1  10      116.35      116.79     22.81 o 
  -5   1  10      557.98      575.68     61.89 o 
  -4   1  10      418.18      327.50     20.54 o 
  -3   1  10      232.35      252.70     24.16 o 
  -2   1  10      152.47      193.17     25.55 o 
  -1   1  10     2156.12     2069.17     57.53 o 
   0   1  10     1536.99     1519.21     45.53 o 
   1   1  10     2137.94     1995.61     52.09 o 
   2   1  10      145.64      163.85     19.24 o 
   3   1  10      252.97      265.04     27.25 o 
   4   1  10      407.19      365.02     36.17 o 
   5   1  10      584.60      598.49     86.53 o 
   6   1  10      123.92      118.27     24.76 o 
   7   1  10       95.27      107.13     22.59 o 
   8   1  10      104.58       62.86     23.59 o 
   9   1  10       17.46       12.28     17.29 o 
  10   1  10       75.11      120.34     53.58 o 
  11   1  10       16.53       45.34     18.44 o 
 -11   2  10      107.33      184.09     32.12 o 
 -10   2  10       14.44       48.81     22.96 o 
  -9   2  10      101.32       94.47     39.84 o 
  -8   2  10       87.99       55.36     25.18 o 
  -7   2  10      263.54      187.22     49.31 o 
  -6   2  10      730.38      806.77     75.27 o 
  -5   2  10      442.86      453.06     65.60 o 
  -4   2  10     1821.96     1752.09     39.52 o 
  -3   2  10      198.14      160.32     22.47 o 
  -2   2  10      840.79      905.55     32.90 o 
  -1   2  10      371.76      380.34     30.14 o 
   0   2  10      647.09      636.35     23.54 o 
   1   2  10      364.86      373.00     22.78 o 
   2   2  10      795.91      821.17     36.47 o 
   3   2  10      195.09      198.85     23.14 o 
   4   2  10     1754.84     1641.61     45.37 o 
   5   2  10      471.39      504.15     96.86 o 
   6   2  10      738.31      685.90     73.49 o 
   7   2  10      212.21      262.02     35.58 o 
   8   2  10       86.33      113.12     36.62 o 
   9   2  10      107.55      142.65     39.73 o 
  10   2  10       13.19       18.29     17.58 o 
  11   2  10      121.76      108.49     59.84 o 
 -10   3  10       97.80      148.62     44.86 o 
  -9   3  10       59.20       43.54     23.16 o 
  -8   3  10       22.61       19.54     20.09 o 
  -7   3  10      196.35      187.05     63.33 o 
  -6   3  10        5.24       52.42     26.53 o 
  -5   3  10     1161.18     1189.67    114.07 o 
  -4   3  10      607.22      570.25     38.16 o 
  -3   3  10     1725.49     1754.56     41.23 o 
  -2   3  10      253.13      289.74     18.80 o 
  -1   3  10      573.57      604.40     23.28 o 
   0   3  10      641.87      608.56     29.24 o 
   1   3  10      476.16      504.02     21.60 o 
   2   3  10      260.53      314.68     28.87 o 
   3   3  10     1775.17     1812.80     38.30 o 
   4   3  10      585.55      622.20     32.48 o 
   5   3  10     1227.52     1247.21     66.74 o 
   6   3  10        1.52       38.49     19.86 o 
   7   3  10      233.25      272.96     80.44 o 
   8   3  10       30.51       38.80     16.73 o 
   9   3  10       58.99       87.02     32.91 o 
  10   3  10       86.44       34.96     20.92 o 
 -10   4  10       43.24      100.29     26.45 o 
  -9   4  10      241.96      355.51    114.70 o 
  -8   4  10        6.89       -5.00     14.52 o 
  -7   4  10      140.80      212.53     43.83 o 
  -6   4  10       43.67       44.44     22.45 o 
  -5   4  10      475.98      419.21     46.24 o 
  -4   4  10      346.34      387.09     56.37 o 
  -3   4  10      851.31      838.91     46.31 o 
  -2   4  10      709.17      706.39     35.75 o 
  -1   4  10      139.02      148.10     15.98 o 
   0   4  10      135.46      134.09     18.55 o 
   1   4  10      151.51      164.11     18.90 o 
   2   4  10      724.38      786.24     30.01 o 
   3   4  10      877.15      863.50     37.47 o 
   4   4  10      341.65      393.15     42.59 o 
   5   4  10      501.60      589.62     53.91 o 
   6   4  10       35.03       15.03     14.13 o 
   7   4  10      136.53      158.30     81.13 o 
   8   4  10        5.10       22.74     12.88 o 
   9   4  10      228.03      246.35    104.06 o 
  10   4  10       39.64       27.12     16.15 o 
 -10   5  10       61.78       51.35     32.32 o 
  -9   5  10        2.80       17.38     22.83 o 
  -8   5  10      192.23      240.12     66.58 o 
  -7   5  10       36.38       61.09     42.72 o 
  -6   5  10      130.77      133.77     44.49 o 
  -5   5  10      472.04      440.45     61.95 o 
  -4   5  10      471.39      428.47     90.97 o 
  -3   5  10     1036.04      997.96    119.98 o 
  -2   5  10      909.08      976.24    109.33 o 
  -1   5  10      687.88      735.49     27.35 o 
   0   5  10      611.39      561.21     41.55 o 
   1   5  10      707.84      797.97     35.33 o 
   2   5  10      927.08     1050.22     41.10 o 
   3   5  10     1082.34     1145.36     48.42 o 
   4   5  10      511.35      486.35     56.59 o 
   5   5  10      505.37      527.48     50.68 o 
   6   5  10      102.21       85.58     26.86 o 
   7   5  10       44.64       55.72     23.03 o 
   8   5  10      186.00      219.15     85.44 o 
   9   5  10        3.08       24.44     15.38 o 
  10   5  10       66.79       81.42     19.22 o 
  -9   6  10      182.01       90.65     59.53 o 
  -8   6  10      150.09      195.18     84.51 o 
  -7   6  10      364.88      255.98     71.76 o 
  -6   6  10        4.30        6.63     14.52 o 
  -5   6  10      101.24      123.81     27.38 o 
  -4   6  10       48.53       48.15     23.19 o 
  -3   6  10      589.46      794.05     96.29 o 
  -2   6  10       72.02      135.09     25.01 o 
  -1   6  10      195.27      224.39     41.10 o 
   0   6  10       65.47       34.51      9.43 o 
   1   6  10      218.67      201.76     15.42 o 
   2   6  10       68.23       95.77     15.90 o 
   3   6  10      595.02      595.74     53.93 o 
   4   6  10       61.48       59.82     12.78 o 
   5   6  10       99.94      141.95     21.34 o 
   6   6  10        8.00       33.38     12.98 o 
   7   6  10      365.98      431.10     68.32 o 
   8   6  10      149.72      147.70     55.70 o 
   9   6  10      177.65      138.40     37.19 o 
  -9   7  10       52.49       69.72     41.74 o 
  -8   7  10       89.83      138.06     34.11 o 
  -7   7  10       26.17       43.37     22.48 o 
  -6   7  10      109.96       96.63     56.80 o 
  -5   7  10        5.48       15.97     11.55 o 
  -4   7  10        0.40       18.84     16.68 o 
  -3   7  10      190.36      202.03     46.55 o 
  -2   7  10      756.77      808.51    118.70 o 
  -1   7  10      562.18      588.85    115.94 o 
   0   7  10      718.65      947.19    152.78 o 
   1   7  10      597.71      645.33    105.18 o 
   2   7  10      783.35      830.17     45.95 o 
   3   7  10      219.85      158.35     16.92 o 
   4   7  10        1.27       18.01     18.08 o 
   5   7  10        2.03       10.63      5.43 o 
   6   7  10      115.70      116.18     27.61 o 
   7   7  10       25.00       34.01     12.12 o 
   8   7  10       88.97      142.86     26.43 o 
   9   7  10       55.26       49.52     19.81 o 
  -8   8  10      112.05       96.36     28.95 o 
  -7   8  10       67.35       84.27     33.70 o 
  -6   8  10       84.28      100.55     39.12 o 
  -5   8  10       95.44      122.03     39.37 o 
  -4   8  10      195.24      157.27     66.40 o 
  -3   8  10       29.26       26.37     13.95 o 
  -2   8  10      239.29      216.99     59.93 o 
  -1   8  10      494.64      542.78    123.42 o 
   0   8  10      142.38      139.12     28.26 o 
   1   8  10      463.06      516.03     99.30 o 
   2   8  10      233.68      189.53     77.77 o 
   3   8  10       29.47       31.11      7.76 o 
   4   8  10      199.46      161.04     35.60 o 
   5   8  10       86.88       80.76     46.46 o 
   6   8  10       81.27       74.40     18.86 o 
   7   8  10       68.31       66.74     32.93 o 
   8   8  10      113.53       87.47     44.56 o 
  -7   9  10       28.26       29.01     13.33 o 
  -6   9  10      111.32      150.57     52.66 o 
  -5   9  10      189.95      262.82     89.96 o 
  -4   9  10      143.83      202.06     62.92 o 
  -3   9  10       25.33       37.54     18.19 o 
  -2   9  10       46.35       91.58     33.10 o 
  -1   9  10        4.91       28.33     19.19 o 
   0   9  10        7.60       41.16     13.72 o 
   1   9  10        7.00       28.23     12.82 o 
   2   9  10       48.66       54.89     28.40 o 
   4   9  10      140.01      136.02     45.53 o 
   5   9  10      194.82      119.36     60.80 o 
   6   9  10      112.92       67.60     24.59 o 
   7   9  10       27.01       56.65     17.79 o 
  -6  10  10       76.07       74.59     29.42 o 
  -5  10  10       36.96       43.54     21.79 o 
  -4  10  10       19.14       41.29     31.35 o 
  -3  10  10        7.97       30.81     24.89 o 
  -2  10  10      195.50      270.19     82.31 o 
  -1  10  10       24.13       46.29     24.40 o 
   0  10  10        0.15       29.51     20.44 o 
   1  10  10       30.78       14.45     17.87 o 
  -4  11  10       80.55       46.76     22.10 o 
  -3  11  10       74.70       79.21     26.18 o 
  -2  11  10        0.74       30.01     24.74 o 
  -1  11  10       17.63       17.08     10.79 o 
   0  11  10       16.92       50.31     19.24 o 
   1  11  10       16.14       57.05     21.02 o 
   1   0  11      308.41      295.64     32.97 o 
   2   0  11       65.12      108.80     14.17 o 
   3   0  11        5.61       16.18      7.94 o 
   4   0  11       71.95      138.13     22.09 o 
   5   0  11        8.60       22.08      7.62 o 
   6   0  11     2657.67     2760.49    141.34 o 
   7   0  11       15.70       26.52     17.84 o 
   8   0  11      381.62      406.31    129.05 o 
   9   0  11        1.37       11.28     13.57 o 
  10   0  11      341.18      221.77    106.25 o 
 -10   1  11       27.76       68.20     24.17 o 
  -9   1  11      174.05      153.11     59.30 o 
  -8   1  11       76.17       62.87     27.98 o 
  -7   1  11      338.21      212.74     88.39 o 
  -6   1  11      263.26      233.33     54.46 o 
  -5   1  11      195.40      221.62     33.16 o 
  -4   1  11      317.48      344.86     36.98 o 
  -3   1  11      274.96      268.63     32.14 o 
  -2   1  11      466.36      543.47     25.63 o 
  -1   1  11      599.67      559.78     29.11 o 
   0   1  11     4947.05     5245.42     76.32 o 
   1   1  11      583.32      579.29     35.26 o 
   2   1  11      478.66      604.82     30.39 o 
   3   1  11      278.62      268.80     32.34 o 
   4   1  11      327.96      377.00     40.81 o 
   5   1  11      187.26      182.70     37.40 o 
   6   1  11      284.64      289.22     78.59 o 
   7   1  11      328.30      330.16     98.52 o 
   8   1  11       79.39      106.77     30.42 o 
   9   1  11      170.89      155.91     75.48 o 
  10   1  11       23.38       80.39     26.13 o 
 -10   2  11       57.40       48.75     29.10 o 
  -9   2  11       22.41        5.23     14.36 o 
  -8   2  11      139.41      191.09     66.28 o 
  -7   2  11      544.25      482.89    151.94 o 
  -6   2  11      605.70      691.74     50.45 o 
  -5   2  11      342.36      342.45     45.45 o 
  -4   2  11      975.11      906.25     39.36 o 
  -3   2  11      224.07      203.43     21.87 o 
  -2   2  11      686.47      703.21     33.26 o 
  -1   2  11      136.10      139.88     17.41 o 
   0   2  11       15.33       26.09      6.89 o 
   1   2  11      131.50      145.35     13.95 o 
   2   2  11      697.73      723.93     31.01 o 
   3   2  11      230.93      211.56     24.94 o 
   4   2  11      990.06     1097.07     54.23 o 
   5   2  11      323.57      360.68     64.09 o 
   6   2  11      623.26      669.39     75.42 o 
   7   2  11      521.89      542.02     85.34 o 
   8   2  11      146.19      135.50     59.10 o 
   9   2  11       18.10       41.48     18.86 o 
  10   2  11       48.99       72.58     47.51 o 
 -10   3  11        6.94       21.91     21.21 o 
  -9   3  11       85.49       97.48     39.77 o 
  -8   3  11       20.60       29.90     23.00 o 
  -7   3  11      248.85      277.11     79.38 o 
  -6   3  11      473.94      509.91    122.29 o 
  -5   3  11      109.51       80.31     14.58 o 
  -4   3  11      764.47      700.53     67.70 o 
  -3   3  11      337.71      260.82     30.49 o 
  -2   3  11     1093.09     1120.94     39.06 o 
  -1   3  11      109.11      103.89     16.45 o 
   0   3  11       22.77       60.20     11.67 o 
   1   3  11      107.68      134.78     14.64 o 
   2   3  11     1127.60     1219.43     39.16 o 
   3   3  11      318.63      284.81     33.28 o 
   4   3  11      803.21      889.16     71.29 o 
   5   3  11       98.66      122.46     31.68 o 
   6   3  11      502.55      516.83     31.09 o 
   7   3  11      239.35      199.48     65.13 o 
   9   3  11       89.14       35.02     32.46 o 
  10   3  11        7.90        9.27     16.64 o 
 -10   4  11       12.49        3.93     16.12 o 
  -9   4  11       46.53       59.97     21.89 o 
  -8   4  11       70.51      118.58     47.34 o 
  -7   4  11      144.48      166.95     38.16 o 
  -6   4  11        7.15       33.63     19.44 o 
  -5   4  11      333.35      321.81     95.18 o 
  -4   4  11     1034.63     1168.87    160.70 o 
  -3   4  11      575.83      538.15     44.99 o 
  -2   4  11       63.16       57.76      8.36 o 
  -1   4  11      577.66      568.80     32.64 o 
   0   4  11        3.52       17.96      7.10 o 
   1   4  11      566.85      589.21     38.69 o 
   2   4  11       64.51       62.23      9.44 o 
   3   4  11      562.82      551.74     59.77 o 
   4   4  11     1059.58     1101.71     69.69 o 
   5   4  11      312.99      280.81     54.49 o 
   6   4  11       16.62       36.75     13.25 o 
   7   4  11      125.13      122.52     55.98 o 
   8   4  11       65.89       75.07     41.50 o 
   9   4  11       41.38       38.59     12.49 o 
  10   4  11       16.43        3.60     15.06 o 
  -9   5  11        2.58       -2.86     18.86 o 
  -8   5  11      112.73      135.03     56.46 o 
  -7   5  11      232.33      180.50     89.65 o 
  -6   5  11       72.52       91.68     32.24 o 
  -5   5  11      126.55      114.38     30.18 o 
  -4   5  11      132.05      179.93     41.52 o 
  -3   5  11       61.90       52.01     20.85 o 
  -2   5  11     1640.43     1732.91    169.87 o 
  -1   5  11       82.41       61.30      9.65 o 
   0   5  11      655.06      719.71     33.84 o 
   1   5  11       84.26       48.52     10.05 o 
   2   5  11     1674.30     1716.11     71.98 o 
   3   5  11       56.17       60.44     11.36 o 
   4   5  11      150.31      158.91     31.17 o 
   5   5  11      104.77       81.80     15.66 o 
   6   5  11       66.03       58.72     18.27 o 
   7   5  11      233.73      188.20     66.12 o 
   8   5  11      110.41      115.65     44.33 o 
   9   5  11        2.31       26.02     10.31 o 
  -9   6  11      145.70      121.92     70.87 o 
  -8   6  11      147.61      138.94     66.47 o 
  -7   6  11      121.02      183.50     53.39 o 
  -6   6  11        9.87       33.29     22.20 o 
  -5   6  11      248.94      287.59     69.50 o 
  -4   6  11       56.72       52.01     24.46 o 
  -3   6  11      156.73      161.79     43.71 o 
  -2   6  11       84.60       39.07     31.14 o 
  -1   6  11       69.09       52.34     20.35 o 
   0   6  11       12.36       39.79     19.89 o 
   1   6  11       75.09       81.07     15.12 o 
   2   6  11       74.22       93.52     26.09 o 
   3   6  11      147.16      178.26     24.99 o 
   4   6  11       66.53       42.15     11.24 o 
   5   6  11      220.85      221.59     54.46 o 
   6   6  11        9.63       10.50      9.54 o 
   7   6  11      118.98      128.26     34.56 o 
   8   6  11      151.07      151.22     48.35 o 
   9   6  11      146.24      146.11     38.56 o 
  -8   7  11       11.73       16.62     16.03 o 
  -7   7  11       95.63       39.21     30.16 o 
  -6   7  11       37.00       39.11     27.61 o 
  -5   7  11       23.20       33.32     11.46 o 
  -4   7  11       18.98       34.47     15.32 o 
  -3   7  11      125.86      122.25     50.24 o 
  -2   7  11      316.01      297.78     84.22 o 
  -1   7  11      220.60      264.80     64.51 o 
   0   7  11     1350.63     1433.17    159.37 o 
   1   7  11      203.63      244.48     63.08 o 
   2   7  11      312.35      291.46     24.54 o 
   3   7  11      108.77      109.49     24.91 o 
   4   7  11       20.23       34.30     16.82 o 
   5   7  11       17.94       12.58      5.60 o 
   6   7  11       37.28       51.21     16.80 o 
   7   7  11       96.00       96.59     31.20 o 
   8   7  11       12.14       19.53      7.71 o 
  -7   8  11       87.15      164.15     34.00 o 
  -6   8  11       31.75       31.76     19.26 o 
  -5   8  11      195.94      222.10     64.46 o 
  -4   8  11       68.47       36.37     20.12 o 
  -3   8  11       76.05       62.74     25.75 o 
  -2   8  11        3.89      -10.82     14.42 o 
  -1   8  11       97.58       72.83     33.08 o 
   0   8  11        2.96       66.90     27.70 o 
   1   8  11       98.18       72.84     28.19 o 
   2   8  11        6.81       23.47     17.36 o 
   3   8  11       63.89       45.08     17.27 o 
   4   8  11       61.54       75.27     24.20 o 
   5   8  11      204.90      242.91     66.19 o 
   6   8  11       34.44       12.77     12.36 o 
   7   8  11       89.67      155.57     28.06 o 
  -6   9  11       62.45       91.37     25.77 o 
  -5   9  11      103.08      114.91     20.40 o 
  -4   9  11      106.79      171.41     60.30 o 
  -3   9  11      163.47      191.04     55.62 o 
  -2   9  11       38.85       19.52     13.57 o 
  -1   9  11      215.12      282.11     81.16 o 
   0   9  11       79.15       83.24     47.97 o 
   1   9  11      214.85      278.51     84.34 o 
   2   9  11       41.91       47.66     27.45 o 
  -5  10  11       20.57       51.02     17.38 o 
  -4  10  11       21.43       74.48     19.69 o 
  -3  10  11      150.54      239.44     44.38 o 
  -2  10  11       12.14        4.44     14.28 o 
  -1  10  11      112.99      117.71     39.14 o 
   0  10  11        0.43       35.26     15.30 o 
  -3  11  11      113.24      115.36     32.86 o 
  -2  11  11        6.51       -7.26     13.55 o 
  -1  11  11      150.85      139.71     67.72 o 
   0  11  11      123.52       74.14     35.74 o 
   1  11  11      157.85      144.33     55.84 o 
   0   0  12     3372.53     3623.15    113.62 o 
   1   0  12       15.09       13.13      6.37 o 
   2   0  12      890.55      966.36     33.46 o 
   3   0  12        7.19       16.68      5.68 o 
   4   0  12       23.35       40.02      9.71 o 
   5   0  12       15.87       12.66      9.52 o 
   6   0  12       96.70       60.95     35.21 o 
   7   0  12        2.52       38.59     24.86 o 
   8   0  12       11.77       15.73     14.24 o 
   9   0  12       59.73       59.30     21.43 o 
  10   0  12        3.98        2.22     14.03 o 
 -10   1  12       53.86       95.75     23.28 o 
  -9   1  12       21.96       24.42     12.30 o 
  -8   1  12       26.80       67.10     34.68 o 
  -7   1  12       19.03       35.75     17.09 o 
  -6   1  12       43.67       31.89     11.24 o 
  -5   1  12      150.90      135.15     17.32 o 
  -4   1  12      177.80      139.12     19.10 o 
  -3   1  12      738.92      702.52     31.49 o 
  -2   1  12       11.10        4.62      8.59 o 
  -1   1  12     1581.96     1584.43     32.41 o 
   0   1  12      592.36      611.00     30.74 o 
   1   1  12     1556.13     1566.73     33.25 o 
   2   1  12       17.07       24.54      6.52 o 
   3   1  12      681.12      611.67     50.47 o 
   4   1  12      197.59      188.34     22.80 o 
   5   1  12      157.48      131.44     17.45 o 
   6   1  12       53.15      146.38     46.38 o 
   7   1  12       24.93       31.62     17.74 o 
   8   1  12       19.77       24.78     14.23 o 
   9   1  12       20.77       26.34     27.57 o 
  10   1  12       64.98       41.38     29.32 o 
 -10   2  12       13.63       24.35     10.18 o 
  -9   2  12       45.73       53.64     19.29 o 
  -8   2  12       26.03       17.09     17.85 o 
  -7   2  12      164.84      159.71     58.69 o 
  -6   2  12      169.36      164.17     35.46 o 
  -5   2  12      144.51      139.66     41.96 o 
  -4   2  12      997.26     1007.34     71.82 o 
  -3   2  12      113.13      119.20     22.91 o 
  -2   2  12      313.74      336.14     27.22 o 
  -1   2  12     1087.98     1188.45     60.60 o 
   0   2  12      891.74      973.09     36.62 o 
   1   2  12     1106.00     1133.04     47.81 o 
   2   2  12      326.57      371.02     37.99 o 
   3   2  12       99.53      117.00     15.19 o 
   4   2  12     1074.26     1124.71     64.86 o 
   5   2  12      122.36      121.74     16.93 o 
   6   2  12      156.44      167.07     49.27 o 
   7   2  12      189.58      215.78     69.31 o 
   8   2  12       21.14       45.80     23.91 o 
   9   2  12       34.74       25.61     20.93 o 
 -10   3  12        1.60       29.97     12.11 o 
  -9   3  12      101.86      111.22     27.34 o 
  -8   3  12        0.82       36.09     31.40 o 
  -7   3  12        5.80       42.81     17.35 o 
  -6   3  12       36.16       75.78     28.57 o 
  -5   3  12      195.27      208.98     28.73 o 
  -4   3  12      776.11      706.88     82.21 o 
  -3   3  12      542.33      527.26     48.52 o 
  -2   3  12      688.13      598.74     51.12 o 
  -1   3  12      333.88      361.96     38.38 o 
   0   3  12      755.71      757.76     69.84 o 
   1   3  12      378.21      459.08     31.77 o 
   2   3  12      711.70      765.08     60.31 o 
   3   3  12      520.75      566.43     40.66 o 
   4   3  12      808.30      838.53     58.08 o 
   5   3  12      170.68      150.11     45.20 o 
   6   3  12       47.14       63.59     18.90 o 
   7   3  12        3.48       32.51     20.11 o 
   8   3  12        2.16        5.57     10.52 o 
   9   3  12      103.47       83.63     37.75 o 
  10   3  12        4.28       18.32     15.79 o 
  -9   4  12       77.75       32.37     27.37 o 
  -8   4  12        1.77       30.10     22.66 o 
  -7   4  12       72.89      115.96     37.51 o 
  -6   4  12        0.95       41.86     22.52 o 
  -5   4  12      438.00      567.58    112.96 o 
  -4   4  12      286.51      269.42     33.44 o 
  -3   4  12      761.75      913.67     67.21 o 
  -2   4  12      631.71      668.28     43.33 o 
  -1   4  12      590.21      598.21     51.98 o 
   0   4  12        6.51       19.60     11.06 o 
   1   4  12      575.44      544.25     42.55 o 
   2   4  12      631.35      635.86     42.63 o 
   3   4  12      739.05      771.73     57.40 o 
   4   4  12      299.91      315.54     44.40 o 
   5   4  12      397.38      342.57    117.43 o 
   6   4  12        2.73       12.86      9.18 o 
   7   4  12       60.03       81.13     29.17 o 
   8   4  12        3.08        9.95     17.57 o 
   9   4  12       82.38      104.52     39.91 o 
  -9   5  12       11.14       34.57     27.01 o 
  -7   5  12       65.42       43.35     23.52 o 
  -6   5  12       12.66       72.60     27.68 o 
  -5   5  12       54.50       29.33     16.01 o 
  -4   5  12      594.03      649.65    107.90 o 
  -3   5  12      320.13      280.82     65.79 o 
  -2   5  12      652.68      630.30     68.47 o 
  -1   5  12       26.95       50.00     10.06 o 
   0   5  12     1132.53     1273.59     90.54 o 
   1   5  12       31.27       45.77     12.60 o 
   2   5  12      661.07      718.35     63.76 o 
   3   5  12      340.02      370.46     33.69 o 
   4   5  12      597.75      593.67     39.62 o 
   5   5  12       57.57       71.10     17.98 o 
   6   5  12       18.16        9.41      8.43 o 
   7   5  12       54.30       38.21     20.72 o 
   8   5  12      116.70      136.18     70.62 o 
   9   5  12       12.78       40.59     14.18 o 
  -8   6  12       17.28       25.91     19.35 o 
  -7   6  12      290.52      165.36     94.73 o 
  -6   6  12        1.89       25.66     17.54 o 
  -5   6  12      102.45      121.96     38.39 o 
  -4   6  12       96.74       89.09     35.02 o 
  -3   6  12      710.56      762.26    177.97 o 
  -2   6  12      114.49      146.46     32.97 o 
  -1   6  12      949.57     1066.11    106.76 o 
   0   6  12       60.74      107.30     32.59 o 
   1   6  12      929.35     1005.38     19.85 o 
   2   6  12      116.52      141.28     17.07 o 
   3   6  12      693.77      805.82    195.72 o 
   4   6  12       79.99       56.06     15.91 o 
   5   6  12       95.10      103.25     30.10 o 
   6   6  12        0.76       17.54      9.53 o 
   7   6  12      284.19      242.28     82.05 o 
   8   6  12       18.93       27.44     11.10 o 
  -8   7  12       19.87       78.15     28.02 o 
  -7   7  12       26.83       30.27     15.76 o 
  -6   7  12       75.24      114.97     41.42 o 
  -5   7  12       48.67       58.86     33.26 o 
  -4   7  12        0.11       27.75     21.96 o 
  -3   7  12       24.82       19.87     13.91 o 
  -2   7  12      756.99      802.88    217.99 o 
  -1   7  12       85.57       65.20     29.51 o 
   0   7  12      476.26      524.37    137.78 o 
   1   7  12       70.90      105.47     19.75 o 
   2   7  12      751.14      711.67     56.24 o 
   3   7  12       21.87       15.99      7.62 o 
   4   7  12        0.81        4.00      8.36 o 
   5   7  12       61.21       40.97     13.47 o 
   6   7  12       69.58       78.32     24.16 o 
   7   7  12       27.50       35.95     12.77 o 
   8   7  12       18.42        9.59     16.26 o 
  -6   8  12       41.04       39.20     20.21 o 
  -5   8  12      167.05      222.21     74.27 o 
  -4   8  12      147.09      116.39     48.69 o 
  -3   8  12      292.83      266.08     90.73 o 
  -2   8  12      163.33      134.45     42.13 o 
  -1   8  12      597.10      688.73    152.65 o 
   0   8  12       15.65       32.76     24.71 o 
   1   8  12      600.44      539.38    172.43 o 
   2   8  12      163.22      188.80     58.29 o 
   4   8  12      136.17       90.50     40.04 o 
   5   8  12      175.02      172.85     52.33 o 
   6   8  12       42.47       40.77     15.99 o 
  -6   9  12       23.82       46.15     16.89 o 
  -5   9  12       52.30       98.95     34.40 o 
  -4   9  12       60.58       77.13     35.03 o 
  -3   9  12       65.26       45.48     15.75 o 
  -2   9  12       51.91       51.89     23.35 o 
  -1   9  12        4.74       18.78     13.03 o 
   0   9  12       48.80       73.92     31.84 o 
   1   9  12        3.30       18.89     26.98 o 
  -4  10  12       30.74       38.73     23.31 o 
  -3  10  12       62.19       57.17     25.75 o 
  -2  10  12      142.39      121.70     62.80 o 
  -1  10  12      118.25      141.38     39.08 o 
   0  10  12       31.79       42.04     13.63 o 
   1  10  12      121.16      184.66     64.16 o 
   0  11  12        0.24        8.92     14.95 o 
   1   0  13     1229.84     1381.33     65.95 o 
   2   0  13       20.10       24.91     14.34 o 
   3   0  13      689.55      575.85     77.22 o 
   4   0  13      577.18      598.09     41.64 o 
   5   0  13       97.47       35.70     20.36 o 
   6   0  13       91.19       93.84     33.41 o 
   7   0  13        5.85       24.47     23.63 o 
   8   0  13        1.70       58.73     27.60 o 
   9   0  13      102.88       91.01     38.23 o 
  -9   1  13       74.65      115.69     25.95 o 
  -8   1  13      118.92       89.66     59.29 o 
  -7   1  13      619.45      783.66    120.09 o 
  -6   1  13      388.52      350.34     71.00 o 
  -5   1  13     1022.71     1086.32     60.25 o 
  -4   1  13      156.09      128.87     18.53 o 
  -3   1  13      190.78      211.93     21.48 o 
  -2   1  13       96.04       78.74     12.98 o 
  -1   1  13      139.31      155.55     16.27 o 
   0   1  13       65.14       72.53      9.67 o 
   1   1  13      142.69      136.50     17.93 o 
   2   1  13       95.70       84.38     11.94 o 
   3   1  13      162.90      169.54     23.24 o 
   4   1  13      161.60      146.05     21.99 o 
   5   1  13     1021.04     1101.32     39.17 o 
   6   1  13      393.49      421.99    113.20 o 
   7   1  13      616.82      685.28    143.20 o 
   8   1  13      123.21       79.68     64.25 o 
   9   1  13       80.63      156.98     27.09 o 
  -9   2  13       29.03       36.54      6.73 o 
  -8   2  13       46.68       32.48     17.26 o 
  -7   2  13       23.56       20.59     18.86 o 
  -6   2  13       88.03       60.10     20.85 o 
  -5   2  13       66.76      106.06     21.65 o 
  -4   2  13      181.34      144.16     58.89 o 
  -3   2  13       13.30       31.00      8.93 o 
  -2   2  13      290.15      275.80     34.53 o 
  -1   2  13      110.70      147.78     19.63 o 
   0   2  13       15.75       12.04      6.82 o 
   1   2  13       62.25       91.39     10.51 o 
   2   2  13      294.18      269.51     33.85 o 
   3   2  13       37.18       54.77      9.71 o 
   4   2  13      188.16      138.83     23.75 o 
   5   2  13       81.55       85.28     17.99 o 
   6   2  13       90.83       79.60     31.04 o 
   7   2  13       19.52       36.52     26.23 o 
   8   2  13       46.23       24.83     22.30 o 
   9   2  13       25.64       27.40     15.51 o 
  -9   3  13       70.66       64.56     44.41 o 
  -8   3  13       71.47       32.37     14.14 o 
  -7   3  13       94.88       64.32     27.75 o 
  -6   3  13      292.57      225.42     56.11 o 
  -5   3  13      378.63      353.30     69.49 o 
  -4   3  13      152.66      141.05     34.26 o 
  -3   3  13      612.99      590.52     54.91 o 
  -2   3  13      238.85      230.86     36.13 o 
  -1   3  13       79.39       72.89     14.75 o 
   0   3  13        0.37       13.31     17.27 o 
   1   3  13       68.00       89.88     12.76 o 
   2   3  13      235.23      226.84     28.99 o 
   3   3  13      598.65      565.57     50.94 o 
   4   3  13      159.93      141.06     18.79 o 
   5   3  13      335.29      279.16     56.83 o 
   6   3  13      287.42      386.25     61.75 o 
   7   3  13       95.74      101.14     38.95 o 
   8   3  13       70.04       71.55     32.06 o 
   9   3  13       75.50       78.38     24.06 o 
  -9   4  13        8.67       50.61     29.01 o 
  -8   4  13       35.99       53.25     20.30 o 
  -7   4  13      130.43      158.10     54.08 o 
  -6   4  13       56.56       50.15     25.44 o 
  -5   4  13      137.21      230.32     57.98 o 
  -4   4  13      275.14      218.40     48.23 o 
  -3   4  13      585.42      634.07     87.67 o 
  -2   4  13      165.47      152.80     27.38 o 
  -1   4  13       80.45       54.29     11.62 o 
   0   4  13       98.92       83.83     24.63 o 
   1   4  13      122.92       92.54     13.79 o 
   2   4  13      180.67      178.65     27.63 o 
   3   4  13      568.96      578.43     35.62 o 
   4   4  13      288.35      244.90     45.58 o 
   5   4  13      120.10       64.76     31.27 o 
   6   4  13       62.06       53.87     20.79 o 
   7   4  13      115.60      117.34     54.89 o 
   8   4  13       38.97       38.72     21.12 o 
   9   4  13        9.30       14.79      7.36 o 
  -8   5  13       29.92       61.19     29.79 o 
  -7   5  13       91.12      104.80     63.20 o 
  -6   5  13       38.66       10.96     13.31 o 
  -5   5  13       16.90       36.92     17.46 o 
  -4   5  13      416.56      527.46    130.68 o 
  -3   5  13       93.67       44.18     16.49 o 
  -2   5  13      538.98      492.44     65.60 o 
  -1   5  13       43.07       50.31     11.61 o 
   0   5  13        0.21        1.44      4.52 o 
   1   5  13       40.70       48.54     11.49 o 
   2   5  13      533.47      492.06     53.50 o 
   3   5  13       76.80       80.61     14.78 o 
   4   5  13      402.17      388.79    100.47 o 
   5   5  13       11.13       19.66      8.80 o 
   6   5  13       42.54       60.48     23.31 o 
   7   5  13       75.98       86.70     35.68 o 
   8   5  13       30.49       31.14     16.26 o 
  -8   6  13       18.21       10.99     13.75 o 
  -7   6  13       27.24       52.77     27.05 o 
  -6   6  13       28.86       33.01     13.45 o 
  -5   6  13       79.34      124.08     38.72 o 
  -4   6  13       12.73       31.76     22.86 o 
  -3   6  13      244.92      367.06     83.86 o 
  -2   6  13      225.31      314.25     74.17 o 
  -1   6  13      275.45      328.20     69.95 o 
   0   6  13       67.28       74.77     55.35 o 
   1   6  13      262.46      278.03     39.68 o 
   2   6  13      211.65      212.57     53.72 o 
   3   6  13      226.96      195.79     63.21 o 
   4   6  13       13.68        9.78      4.25 o 
   5   6  13       64.12       77.94     18.77 o 
   6   6  13       32.37       29.69     11.28 o 
   7   6  13       25.05       25.73     16.96 o 
  -7   7  13        7.99       14.12     16.87 o 
  -6   7  13       58.27       37.24     22.07 o 
  -5   7  13       14.46       12.84      9.50 o 
  -4   7  13      246.14      328.21     96.59 o 
  -3   7  13       25.74       60.55     33.65 o 
  -2   7  13      118.67      107.41     38.78 o 
  -1   7  13        4.06       59.93     23.53 o 
   0   7  13       36.71       44.87     34.08 o 
   1   7  13        5.64       27.69     21.08 o 
   2   7  13      113.03       75.96     27.72 o 
   3   7  13       24.72       44.58     21.80 o 
   4   7  13      247.88      264.95     74.72 o 
   5   7  13        9.63       33.82     18.69 o 
   6   7  13       61.67       55.93     24.14 o 
   7   7  13        5.84        7.66     10.39 o 
  -6   8  13        5.12       36.74     11.22 o 
  -5   8  13      122.85      181.34     50.53 o 
  -4   8  13        9.21        5.20     22.43 o 
  -3   8  13       32.10       44.03     16.94 o 
  -2   8  13      280.73      287.87     82.56 o 
  -1   8  13      184.48      229.56     90.10 o 
   0   8  13      256.67      282.75     97.11 o 
   1   8  13      171.71      168.28     47.75 o 
  -5   9  13       19.70       35.11     26.46 o 
  -4   9  13       17.64       29.72     24.67 o 
  -3   9  13        1.96       32.28     23.60 o 
  -2   9  13        9.79       21.18     18.87 o 
  -1   9  13       59.52       31.34     24.70 o 
   0   9  13       85.70      104.11     47.37 o 
   1   9  13       63.10       55.24     18.96 o 
  -3  10  13        9.81       18.33     19.56 o 
  -1  10  13       54.46       85.85     30.46 o 
   0  10  13      149.48      174.36     31.88 o 
   1  10  13       57.42       23.18     17.99 o 
   0   0  14     1847.50     2159.74    126.84 o 
   1   0  14      108.84      109.31     20.13 o 
   2   0  14      663.38      661.32     44.78 o 
   3   0  14      118.53      116.71     17.75 o 
   4   0  14       72.05       69.62     27.41 o 
   5   0  14       32.82       18.10     10.28 o 
   6   0  14        5.59       34.60     17.24 o 
   7   0  14      104.07      108.75     37.69 o 
   8   0  14        0.28       23.77     14.84 o 
   9   0  14       12.60       31.06     28.71 o 
  -9   1  14       29.34       26.73     17.77 o 
  -8   1  14       33.57       35.95     24.11 o 
  -7   1  14       11.93       30.78     19.20 o 
  -6   1  14      196.73      132.93     52.09 o 
  -5   1  14       59.57       87.23     54.30 o 
  -4   1  14      141.58       97.85     20.96 o 
  -3   1  14      167.58      192.48     27.70 o 
  -2   1  14      170.84      149.42     19.22 o 
  -1   1  14     1179.92     1241.85     63.62 o 
   0   1  14      261.65      264.55     33.66 o 
   1   1  14     1098.93     1213.34     69.86 o 
   2   1  14      174.19      149.66     21.59 o 
   3   1  14      208.25      243.35     38.07 o 
   4   1  14      127.82      107.59     14.25 o 
   5   1  14       77.71      115.69     41.52 o 
   6   1  14      201.29      153.88     44.74 o 
   7   1  14        9.45       14.61     15.91 o 
   8   1  14       37.40       30.87     18.65 o 
   9   1  14       29.43       33.26     32.26 o 
  -9   2  14       26.32       48.43     17.63 o 
  -8   2  14        2.85       40.53     24.58 o 
  -7   2  14       19.44       35.25     21.05 o 
  -6   2  14      175.61      158.13     39.16 o 
  -5   2  14       97.87       81.33     22.48 o 
  -4   2  14      368.76      355.57     56.09 o 
  -3   2  14       46.37       92.20     41.64 o 
  -2   2  14      415.70      396.84     60.78 o 
  -1   2  14       76.00       79.84     13.85 o 
   0   2  14      898.10      897.67     73.00 o 
   1   2  14       86.41       91.31     12.66 o 
   2   2  14      341.73      328.46     35.94 o 
   3   2  14       57.64       84.95     12.84 o 
   4   2  14      321.42      265.62     47.41 o 
   5   2  14      114.66      114.38     29.70 o 
   6   2  14      190.04      168.22     54.60 o 
   7   2  14       12.06       20.43     22.20 o 
   8   2  14        4.21       34.69     15.25 o 
   9   2  14       29.96       19.93     26.44 o 
  -8   3  14       73.85      130.19     43.54 o 
  -7   3  14       32.18       76.65     35.08 o 
  -6   3  14      125.71      124.07     46.55 o 
  -5   3  14      391.18      359.24     83.36 o 
  -4   3  14      176.18      148.12     27.11 o 
  -3   3  14      547.26      520.96    121.60 o 
  -2   3  14      153.60      166.41     40.18 o 
  -1   3  14       79.95       77.13     15.02 o 
   0   3  14        7.99       17.70      7.77 o 
   1   3  14       49.46       41.94     10.71 o 
   2   3  14      169.98      204.59     21.15 o 
   3   3  14      542.82      617.07     70.57 o 
   4   3  14      154.46      135.67     26.43 o 
   5   3  14      426.54      366.21    100.65 o 
   6   3  14      107.68      182.02     56.19 o 
   7   3  14       36.87       18.88      9.39 o 
   8   3  14       76.95       75.54     19.47 o 
  -8   4  14       15.09       62.61     25.24 o 
  -7   4  14       26.41       80.31     32.98 o 
  -6   4  14       16.37       31.99     23.32 o 
  -5   4  14      229.39      235.38     63.93 o 
  -4   4  14       81.42       68.13     29.78 o 
  -3   4  14      227.26      194.84     41.81 o 
  -2   4  14      328.97      374.02     87.13 o 
  -1   4  14       55.82       59.11     15.52 o 
   1   4  14       74.13       77.51     17.07 o 
   2   4  14      355.53      403.84     49.36 o 
   3   4  14      247.36      277.18     48.26 o 
   4   4  14       83.43       84.92     23.66 o 
   5   4  14      247.41      228.50     75.63 o 
   6   4  14        9.95       24.30     14.04 o 
   7   4  14       22.75       26.78      9.85 o 
   8   4  14       15.98       14.55      9.00 o 
  -8   5  14       90.53      116.70     29.06 o 
  -7   5  14       68.56       95.89     37.49 o 
  -6   5  14       84.14       98.51     34.29 o 
  -5   5  14       28.13       27.75     14.50 o 
  -4   5  14      100.82      120.09     32.41 o 
  -3   5  14       96.04      120.87     59.80 o 
  -2   5  14      105.74      102.61     24.89 o 
  -1   5  14       50.67       61.06     11.95 o 
   0   5  14        6.58       15.88     17.20 o 
   1   5  14       49.90       83.37     36.94 o 
   2   5  14      103.34      114.34     35.89 o 
   3   5  14      100.25      110.27     23.23 o 
   4   5  14      105.72       93.45     20.32 o 
   5   5  14       31.30       37.69     13.06 o 
   6   5  14       69.85       69.28     24.67 o 
   7   5  14       78.04       78.21     22.13 o 
   8   5  14       87.31       93.78     30.80 o 
  -7   6  14       56.60       75.58     30.00 o 
  -6   6  14        3.26       22.03     12.75 o 
  -5   6  14        2.40       23.38     18.94 o 
  -4   6  14       90.90      130.42     43.03 o 
  -3   6  14       42.72       53.85     25.17 o 
  -2   6  14       50.51       59.30     26.67 o 
  -1   6  14       76.68      110.84     38.81 o 
   0   6  14       51.28       20.97     21.57 o 
   1   6  14       76.11       89.24     30.55 o 
   4   6  14       95.51       79.69     23.96 o 
   5   6  14        4.80        6.33      5.72 o 
  -6   7  14       26.65        7.91     14.03 o 
  -5   7  14        2.03       56.24     18.18 o 
  -4   7  14       45.10      123.44     44.11 o 
  -3   7  14        1.92       36.08     19.19 o 
  -2   7  14      154.01      235.10     66.89 o 
  -1   7  14       96.86      152.15     50.10 o 
   0   7  14      125.24      136.12     57.27 o 
   1   7  14      109.63      127.45     54.62 o 
  -5   8  14       19.77       41.74     18.11 o 
  -4   8  14       46.72       36.94     27.86 o 
  -3   8  14       54.99       86.47     45.09 o 
  -2   8  14       42.08       28.90     25.65 o 
  -1   8  14      210.07      179.53     71.03 o 
   0   8  14        1.22       44.30     23.64 o 
   1   8  14      197.21      177.61     65.63 o 
  -3   9  14        1.32       22.54     13.83 o 
  -2   9  14       53.50       44.18     29.58 o 
  -1   9  14        8.12       19.53     15.54 o 
   0   9  14       11.84       40.63     28.81 o 
   1   9  14        9.34       15.31     20.18 o 
   1   0  15       83.29       81.27     12.94 o 
   2   0  15        9.57       19.71      9.00 o 
   3   0  15       13.95       10.07      6.72 o 
   4   0  15      286.51      249.54     53.24 o 
   5   0  15        6.04       25.28     24.77 o 
   6   0  15      995.04     1325.53    182.65 o 
   7   0  15        4.04       17.07     17.07 o 
   8   0  15      391.28      451.98     47.25 o 
  -8   1  15       37.78       63.82     28.55 o 
  -7   1  15       18.87       46.03     21.10 o 
  -6   1  15       93.64      129.99     41.01 o 
  -5   1  15        6.03        9.70     13.71 o 
  -4   1  15       87.43       79.31     35.49 o 
  -3   1  15      231.87      197.51     48.34 o 
  -2   1  15      409.44      416.47    107.11 o 
  -1   1  15      252.69      182.60     23.61 o 
   0   1  15     1095.72     1141.31     34.10 o 
   1   1  15      236.81      193.96     19.70 o 
   2   1  15      341.47      365.25     58.92 o 
   3   1  15      236.05      197.63     42.97 o 
   4   1  15       99.17      182.72     52.71 o 
   5   1  15        7.08       12.91      8.92 o 
   6   1  15      105.76      119.81     41.18 o 
   7   1  15       20.03       16.19     13.00 o 
   8   1  15       36.10      105.41     45.94 o 
  -8   2  15      139.73       81.55     47.03 o 
  -7   2  15      208.21      157.99     49.12 o 
  -6   2  15      497.72      525.20     76.29 o 
  -5   2  15       56.96       30.01     16.18 o 
  -4   2  15      256.20      227.97    111.49 o 
  -3   2  15       40.90       22.99     12.84 o 
  -2   2  15      280.68      442.78     93.26 o 
  -1   2  15       14.84        2.86      9.13 o 
   0   2  15       14.84       34.32      9.94 o 
   1   2  15       13.32       24.09      7.56 o 
   2   2  15      281.42      283.75     42.56 o 
   3   2  15       41.01       58.96     15.69 o 
   4   2  15      246.89      216.23     72.23 o 
   5   2  15       54.45       75.32     25.30 o 
   6   2  15      492.12      537.20     81.10 o 
   7   2  15      205.26      242.70     59.25 o 
   8   2  15      146.39      241.97     28.68 o 
  -8   3  15       17.74       31.31     14.98 o 
  -7   3  15        5.32       20.57     17.84 o 
  -6   3  15      182.20      219.75     68.27 o 
  -5   3  15       72.25       50.08     39.36 o 
  -4   3  15      348.93      378.61    146.22 o 
  -3   3  15       91.21       80.35     35.85 o 
  -2   3  15      602.89      638.85     90.87 o 
  -1   3  15      277.18      230.07     53.67 o 
   0   3  15      100.86      163.64     38.54 o 
   1   3  15      294.11      239.92    105.09 o 
   2   3  15      550.73      680.26     90.37 o 
   3   3  15       92.87       84.08     24.38 o 
   4   3  15      346.45      349.69     60.74 o 
   5   3  15       63.52       35.46     21.06 o 
   6   3  15      189.24      186.27     54.57 o 
   7   3  15        5.88       19.21      8.53 o 
  -7   4  15       17.70       34.11     26.81 o 
  -6   4  15       11.67       27.54     25.67 o 
  -5   4  15      195.11      172.87     66.71 o 
  -4   4  15      352.17      430.07    128.22 o 
  -3   4  15      142.90      145.73     41.84 o 
  -2   4  15       29.97       26.57     20.80 o 
  -1   4  15      259.72      207.74     42.33 o 
   0   4  15      164.90      169.82     51.01 o 
   1   4  15      257.57      178.66     39.11 o 
   2   4  15       23.36       24.44     15.23 o 
   3   4  15      131.24      121.70     28.06 o 
   4   4  15      377.07      274.08     58.83 o 
   5   4  15      200.25      148.70     62.78 o 
   6   4  15       11.22       17.17     11.39 o 
   7   4  15       17.69       18.14     10.32 o 
  -7   5  15       24.03       38.09     25.44 o 
  -6   5  15       14.73       40.06     26.71 o 
  -5   5  15       30.10       50.85     22.64 o 
  -4   5  15      189.01      171.43     58.48 o 
  -3   5  15       65.99       87.86     27.70 o 
  -2   5  15      666.27      804.44    156.49 o 
  -1   5  15      126.71      132.31     36.54 o 
   0   5  15      293.26      371.52     89.63 o 
   1   5  15      130.97       65.96     26.09 o 
   4   5  15      178.99      172.78     62.02 o 
   5   5  15       25.68       32.85     13.92 o 
   6   5  15       12.13       20.48     10.77 o 
  -6   6  15       98.09       89.13     27.46 o 
  -5   6  15       50.88      106.64     29.92 o 
  -4   6  15        2.16       38.62     21.64 o 
  -3   6  15      308.93      300.48    101.92 o 
  -2   6  15       39.49       90.59     40.12 o 
  -1   6  15       49.50       97.80     47.36 o 
   0   6  15       36.98       24.25     14.35 o 
   1   6  15       46.00       50.88     30.42 o 
  -5   7  15       30.44       48.71     22.51 o 
  -4   7  15       62.99       75.53     27.24 o 
  -3   7  15       13.64       23.28     22.29 o 
  -2   7  15      237.56      314.36     99.10 o 
  -1   7  15       51.35       95.20     34.96 o 
   0   7  15      386.99      307.07    143.02 o 
   1   7  15       43.89      105.85     56.37 o 
  -3   8  15        3.69       33.74     15.98 o 
  -2   8  15       38.06       37.54     14.24 o 
  -1   8  15        9.62       17.64     11.73 o 
   0   8  15        7.70       29.99     17.12 o 
   1   8  15        8.64       24.82     20.12 o 
  -1   9  15       47.05       76.93     30.09 o 
   0   9  15      164.86      124.05     62.84 o 
   1   9  15       48.32       28.30     21.71 o 
   0   0  16      399.19      437.88     62.75 o 
   1   0  16       40.86       37.82     11.86 o 
   2   0  16      469.49      435.90     65.38 o 
   3   0  16      165.49      198.58     69.78 o 
   4   0  16       58.01      177.00     38.88 o 
   5   0  16       15.28        8.26     12.39 o 
   6   0  16       60.81       96.04     53.24 o 
   7   0  16       61.50       55.48     17.08 o 
  -7   1  16       10.94       47.43     19.12 o 
  -6   1  16       48.33       65.92     29.01 o 
  -5   1  16      357.95      436.18    142.70 o 
  -4   1  16       14.20       13.20      8.01 o 
  -3   1  16      550.03      536.79     73.06 o 
  -2   1  16      197.91      119.97     33.59 o 
  -1   1  16     1229.64     1244.69    155.06 o 
   0   1  16      712.06      698.67     95.71 o 
   1   1  16     1196.69     1143.22    160.30 o 
   2   1  16      194.45      168.11     39.85 o 
   3   1  16      524.78      602.52    138.24 o 
   4   1  16       16.76       70.51     25.65 o 
   5   1  16      367.89      422.90    134.15 o 
   6   1  16       45.36      120.30     38.24 o 
   7   1  16       11.83       35.20     12.82 o 
  -7   2  16       19.02       43.53     27.63 o 
  -6   2  16       48.62       95.51     23.82 o 
  -5   2  16        9.60       24.19     42.39 o 
  -4   2  16      529.49      448.44    211.51 o 
  -3   2  16        3.38       17.01     10.30 o 
  -2   2  16      179.32      185.99     43.75 o 
  -1   2  16      210.37      181.82     44.24 o 
   0   2  16      295.45      313.26     81.47 o 
   1   2  16      209.53      165.02     64.90 o 
   2   2  16      158.67      161.21     31.95 o 
   3   2  16        4.76       11.17      9.55 o 
   4   2  16      552.67      536.76    126.10 o 
   5   2  16        9.30       33.76     16.24 o 
   6   2  16       50.83       37.42     32.47 o 
   7   2  16       24.98       13.27     12.55 o 
  -7   3  16       74.21       53.19     13.87 o 
  -6   3  16       20.12       31.93     17.59 o 
  -5   3  16       94.49      135.29     47.41 o 
  -4   3  16      413.67      552.11    117.51 o 
  -3   3  16      393.60      289.00    120.94 o 
  -2   3  16      419.14      375.97     53.26 o 
  -1   3  16      356.57      303.64     50.79 o 
   0   3  16      469.93      460.97     70.86 o 
   1   3  16      346.15      283.21     62.32 o 
   2   3  16      430.27      386.99     67.16 o 
   3   3  16      375.00      286.51     72.96 o 
   4   3  16      413.79      414.73     96.37 o 
   5   3  16       97.73       93.03     44.23 o 
   6   3  16       19.31       29.82     16.89 o 
   7   3  16       72.85       54.48     24.46 o 
  -6   4  16       46.75       52.26     18.77 o 
  -5   4  16       69.93      104.10     29.14 o 
  -4   4  16       94.98      114.47     39.78 o 
  -3   4  16      248.57      293.79     81.72 o 
  -2   4  16      308.52      324.57     96.75 o 
  -1   4  16      127.53      120.92     48.49 o 
   0   4  16       77.46      115.49     38.12 o 
   1   4  16      130.19      167.08     61.36 o 
   3   4  16      264.29      199.20     61.32 o 
   4   4  16       96.81       87.72     37.16 o 
   5   4  16       61.47       48.04     18.15 o 
   6   4  16       52.64       34.07     12.78 o 
  -6   5  16       58.68       41.22     25.14 o 
  -5   5  16        2.10       14.92     18.54 o 
  -4   5  16      268.07      244.05     74.18 o 
  -3   5  16      248.13      281.44    108.12 o 
  -2   5  16      203.11      330.63    115.30 o 
  -1   5  16      133.82      157.15     56.83 o 
   0   5  16      147.50      195.29     56.47 o 
   1   5  16      139.88      145.33     54.02 o 
   4   5  16      273.71      276.59     42.88 o 
  -5   6  16      152.42      120.56     29.01 o 
  -4   6  16        0.26       20.80     13.94 o 
  -3   6  16      205.85      184.86     41.27 o 
  -2   6  16      120.76      134.66     56.57 o 
  -1   6  16      123.04      140.42     58.08 o 
   0   6  16      275.95      235.39     85.26 o 
   1   6  16      118.24      109.62     57.17 o 
  -4   7  16        7.07       22.23     15.02 o 
  -3   7  16       15.22       12.39      9.53 o 
  -2   7  16      119.60      165.03     53.84 o 
  -1   7  16       35.04       31.73     13.44 o 
   0   7  16      143.74      163.57     44.00 o 
   1   7  16       33.62       38.65     17.77 o 
  -2   8  16       13.40       39.81     19.18 o 
  -1   8  16      108.62       63.22     41.53 o 
   0   8  16       28.46       27.84      7.99 o 
   1   8  16      112.65       93.37     40.85 o 
   1   0  17      349.33      523.57     91.26 o 
   2   0  17        0.39       26.28     15.09 o 
   3   0  17       17.35       38.50     21.82 o 
   4   0  17      179.78      226.71     79.56 o 
   5   0  17      138.89      154.95     56.74 o 
   6   0  17      120.09       86.97     23.03 o 
   7   0  17       10.08       27.49     19.63 o 
  -6   1  17       62.49       71.34     33.63 o 
  -5   1  17      249.46      277.15     98.54 o 
  -4   1  17       13.06       19.71     20.97 o 
  -3   1  17       61.32       57.69     31.52 o 
  -2   1  17        5.77       13.44      8.28 o 
  -1   1  17       83.34       41.60     34.06 o 
   0   1  17        7.62       11.19      5.82 o 
   1   1  17       81.28       63.30     15.68 o 
   2   1  17        5.93       16.41      9.50 o 
   3   1  17       55.17       53.17     28.03 o 
   4   1  17       12.22       12.67      7.54 o 
   5   1  17      242.69      223.73     59.47 o 
   6   1  17       62.56       34.68     15.55 o 
  -6   2  17       41.06       31.83     10.90 o 
  -5   2  17      140.42      147.03     30.33 o 
  -4   2  17       59.27       42.29     29.03 o 
  -3   2  17      178.17      124.38     63.46 o 
  -2   2  17       67.53       30.82     29.03 o 
  -1   2  17      204.61      165.07     87.69 o 
   0   2  17      144.09      109.69     25.26 o 
   1   2  17      180.22      131.64     51.09 o 
   2   2  17       71.70       53.72     15.63 o 
   3   2  17      180.05      191.89     70.91 o 
   4   2  17       64.06       76.54     20.86 o 
   5   2  17      152.34      189.99     45.44 o 
   6   2  17       43.87       36.31     16.84 o 
  -6   3  17       67.62       88.57     26.73 o 
  -5   3  17      108.82      166.25     66.38 o 
  -4   3  17       35.47       33.97     22.65 o 
  -3   3  17      347.53      398.39    126.98 o 
  -2   3  17       27.05       20.69     21.12 o 
  -1   3  17       43.28      127.63     45.81 o 
   0   3  17       16.53       36.26     18.96 o 
   1   3  17       38.79       14.38     17.70 o 
   2   3  17       29.49       23.22      9.29 o 
   3   3  17      341.11      250.92    102.78 o 
   4   3  17       36.51       46.22     15.41 o 
   5   3  17      102.51       78.17     43.05 o 
   6   3  17       66.58       87.35     16.92 o 
  -5   4  17       73.19      112.65     25.95 o 
  -4   4  17       24.24       74.95     22.94 o 
  -3   4  17      266.19      409.90    129.38 o 
  -2   4  17       58.20       47.86     28.18 o 
  -1   4  17      233.83      365.26    123.76 o 
   0   4  17        0.31        9.95     12.96 o 
   1   4  17      240.92      220.12     99.07 o 
   3   4  17      264.17      297.62     91.77 o 
   4   4  17       24.25       23.69     14.21 o 
   5   4  17       67.95       59.42     22.48 o 
  -5   5  17       84.85       82.93     30.72 o 
  -4   5  17       70.60       94.10     37.80 o 
  -3   5  17       11.21       43.77     27.06 o 
  -2   5  17       85.34       57.57     22.45 o 
  -1   5  17       21.33       30.88     18.02 o 
   0   5  17        1.71       14.35     13.64 o 
   1   5  17       20.79       37.89     19.22 o 
  -4   6  17        9.62       20.24     15.85 o 
  -3   6  17      141.14      223.25     75.81 o 
  -2   6  17       66.37       69.13     39.02 o 
  -1   6  17      314.06      318.12     68.38 o 
   0   6  17        3.09       18.06     17.25 o 
   1   6  17      317.43      319.36     84.30 o 
  -2   7  17       16.99       21.22     14.55 o 
  -1   7  17        2.22       18.20     13.70 o 
   0   7  17       17.75       43.21     27.52 o 
   1   7  17        2.39       10.68     13.19 o 
   1   0  18       12.59       32.30     13.36 o 
   2   0  18      480.09      656.50    111.71 o 
   3   0  18        0.52       29.00     11.06 o 
   4   0  18      189.09      184.97     40.85 o 
   5   0  18        0.33       29.52     24.46 o 
  -5   1  18       50.04       60.63     20.93 o 
  -4   1  18        2.82        1.96     15.28 o 
  -3   1  18       96.41      117.53     40.37 o 
  -2   1  18        3.88      -11.46     14.99 o 
  -1   1  18      190.94      283.32    110.59 o 
   1   1  18      190.38      169.23     88.58 o 
   2   1  18        3.91       18.64      9.39 o 
   3   1  18      102.76      107.99     43.31 o 
   4   1  18        2.00       14.11     10.58 o 
   5   1  18       54.90       57.96     25.10 o 
  -5   2  18       20.13       47.10     19.00 o 
  -4   2  18      161.45      149.97     53.83 o 
  -3   2  18       17.89       51.57     25.44 o 
  -2   2  18      266.25      288.54    117.74 o 
  -1   2  18      148.49      132.28     51.11 o 
   0   2  18      425.53      485.80     79.18 o 
   2   2  18      251.39      299.44     94.72 o 
   3   2  18       17.62       33.74     18.99 o 
   4   2  18      159.63      108.02     45.77 o 
   5   2  18       19.88       15.15      8.38 o 
  -5   3  18       54.48       48.52     24.56 o 
  -4   3  18       23.85       36.58     14.84 o 
  -3   3  18      143.59      107.04     39.37 o 
  -2   3  18       37.87        9.68     14.03 o 
  -1   3  18       54.03       95.12     41.20 o 
   0   3  18        7.81        3.50     13.35 o 
   3   3  18      151.28      180.61     58.99 o 
   4   3  18       21.57       22.38     11.66 o 
   5   3  18       60.88       67.66     33.00 o 
  -4   4  18       50.10       65.02     25.21 o 
  -3   4  18       65.90       53.15     51.54 o 
  -2   4  18      131.51      131.20     60.09 o 
  -1   4  18       43.71       33.76     17.25 o 
   0   4  18        8.01       56.58     23.30 o 
  -3   5  18       21.35       51.65     23.49 o 
  -2   5  18       19.97       29.98     15.04 o 
  -1   5  18       50.54       40.51     15.37 o 
   0   5  18        1.72       27.62     21.89 o 
  -1   6  18       37.74       91.93     37.33 o 
   0   6  18        5.28       25.27     14.82 o 
   1   0  19       12.61       17.66      6.15 o 
   2   0  19       18.52       26.61     17.03 o 
   3   0  19       10.71       29.46     17.97 o 
   4   0  19       11.46       15.60     15.58 o 
  -4   1  19       17.85       12.82     14.31 o 
  -3   1  19        2.87       30.73     12.89 o 
  -2   1  19       29.17       35.89     16.40 o 
  -1   1  19        3.76       20.97     11.65 o 
   2   1  19       18.17       30.82     13.44 o 
   3   1  19        3.84       11.98      8.07 o 
   4   1  19       17.22       24.65     17.15 o 
  -3   2  19        5.45       -2.82     14.28 o 
  -2   2  19       61.81       22.89     20.69 o 
  -1   2  19        3.81       -0.43     12.23 o 
   2   2  19       57.29       68.16     27.38 o 
   3   2  19        4.44       12.18      9.83 o 
  -3   3  19       13.99       14.36     14.24 o 
  -2   3  19       88.09      143.19     34.42 o 
  -1   3  19        4.37       21.27     17.31 o 
   0   3  19        0.40       33.22     13.84 o 
   3   3  19       16.94        9.20     16.72 o 
  -2   4  19       15.71       22.93     18.27 o 
  -1   4  19       30.74       26.46     20.15 o 
   0   4  19       31.41       12.03     13.58 o 
  -1   1  20      170.57      114.30     54.19 o 
                                                 
